# Supplementary material for: ASEP: Gene-based detection of allele-specific expression across individuals in a population by RNA sequencing
Source: PLoS Genet. 2020 May 11;16(5):e1008786. doi: 10.1371/journal.pgen.1008786 (PMC7241832; doi:10.1371/journal.pgen.1008786)
Supplement: S1 Table — We detected 304 significant ASE genes (FDR adjusted P < 0.05). (XLSX) [file pgen.1008786.s005.xlsx]

## Sheet: Sheet1
Gene	Chromosome	P-value	FDR adjusted p-value
ABAT	chr16	< 1.000E-05	< 2.831E-04
ABCC6	chr16	< 1.000E-05	< 2.831E-04
ABR	chr17	< 1.000E-05	< 2.831E-04
ACE	chr17	< 1.000E-05	< 2.831E-04
ACOT11	chr1	< 1.000E-05	< 2.831E-04
ACSM2A	chr16	< 1.000E-05	< 2.831E-04
ACSM2B	chr16	< 1.000E-05	< 2.831E-04
ACSM5	chr16	< 1.000E-05	< 2.831E-04
ADH5	chr4	< 1.000E-05	< 2.831E-04
ADI1	chr2	< 1.000E-05	< 2.831E-04
ADIRF	chr10	< 1.000E-05	< 2.831E-04
AGMAT	chr1	< 1.000E-05	< 2.831E-04
AGT	chr1	< 1.000E-05	< 2.831E-04
AGTRAP	chr1	< 1.000E-05	< 2.831E-04
AGXT	chr2	< 1.000E-05	< 2.831E-04
AGXT2	chr5	< 1.000E-05	< 2.831E-04
ALB	chr4	< 1.000E-05	< 2.831E-04
ALDH1B1	chr9	< 1.000E-05	< 2.831E-04
ALDH3A2	chr17	< 1.000E-05	< 2.831E-04
ALDH4A1	chr1	< 1.000E-05	< 2.831E-04
ALDOB	chr9	< 1.000E-05	< 2.831E-04
ALPK2	chr18	< 1.000E-05	< 2.831E-04
AMACR	chr5	< 1.000E-05	< 2.831E-04
ANK2	chr4	< 1.000E-05	< 2.831E-04
ANPEP	chr15	< 1.000E-05	< 2.831E-04
AOX1	chr2	< 1.000E-05	< 2.831E-04
APOH	chr17	< 1.000E-05	< 2.831E-04
ARL6IP5	chr3	< 1.000E-05	< 2.831E-04
ARSA	chr22	< 1.000E-05	< 2.831E-04
ASAH1	chr8	< 1.000E-05	< 2.831E-04
ASRGL1	chr11	< 1.000E-05	< 2.831E-04
ATP6V0E2	chr7	< 1.000E-05	< 2.831E-04
B4GALT1	chr9	< 1.000E-05	< 2.831E-04
BHLHE40	chr3	< 1.000E-05	< 2.831E-04
BHMT	chr5	< 1.000E-05	< 2.831E-04
BRI3	chr7	< 1.000E-05	< 2.831E-04
C16orf89	chr16	< 1.000E-05	< 2.831E-04
C1QBP	chr17	< 1.000E-05	< 2.831E-04
C7	chr5	< 1.000E-05	< 2.831E-04
CALB1	chr8	< 1.000E-05	< 2.831E-04
CBR1	chr21	< 1.000E-05	< 2.831E-04
CDHR5	chr11	< 1.000E-05	< 2.831E-04
CECR1	chr22	< 1.000E-05	< 2.831E-04
CGREF1	chr2	< 1.000E-05	< 2.831E-04
CHCHD2	chr7	< 1.000E-05	< 2.831E-04
CLCNKB	chr1	< 1.000E-05	< 2.831E-04
CLYBL	chr13	< 1.000E-05	< 2.831E-04
CPNE1	chr20	< 1.000E-05	< 2.831E-04
CPVL	chr7	< 1.000E-05	< 2.831E-04
CRYZ	chr1	< 1.000E-05	< 2.831E-04
CTSB	chr8	< 1.000E-05	< 2.831E-04
CTSH	chr15	< 1.000E-05	< 2.831E-04
CTXN3	chr5	< 1.000E-05	< 2.831E-04
CYP17A1	chr10	< 1.000E-05	< 2.831E-04
CYP1B1	chr2	< 1.000E-05	< 2.831E-04
CYP24A1	chr20	< 1.000E-05	< 2.831E-04
CYP2B6	chr19	< 1.000E-05	< 2.831E-04
CYP4A11	chr1	< 1.000E-05	< 2.831E-04
CYP4F2	chr19	< 1.000E-05	< 2.831E-04
CYP4F3	chr19	< 1.000E-05	< 2.831E-04
CYP4V2	chr4	< 1.000E-05	< 2.831E-04
DAZAP2	chr12	< 1.000E-05	< 2.831E-04
DEFB1	chr8	< 1.000E-05	< 2.831E-04
DHRS1	chr14	< 1.000E-05	< 2.831E-04
DHRS7	chr14	< 1.000E-05	< 2.831E-04
DLST	chr14	< 1.000E-05	< 2.831E-04
DNAJC15	chr13	< 1.000E-05	< 2.831E-04
ECHDC3	chr10	< 1.000E-05	< 2.831E-04
EGF	chr4	< 1.000E-05	< 2.831E-04
EIF3F	chr11	< 1.000E-05	< 2.831E-04
EIF5A	chr17	< 1.000E-05	< 2.831E-04
ENPEP	chr4	< 1.000E-05	< 2.831E-04
EPHX1	chr1	< 1.000E-05	< 2.831E-04
FAHD1	chr16	< 1.000E-05	< 2.831E-04
FAM151A	chr1	< 1.000E-05	< 2.831E-04
FAM213A	chr10	< 1.000E-05	< 2.831E-04
FAM35A	chr10	< 1.000E-05	< 2.831E-04
FBP1	chr9	< 1.000E-05	< 2.831E-04
FBXO25	chr8	< 1.000E-05	< 2.831E-04
FMO4	chr1	< 1.000E-05	< 2.831E-04
FN3KRP	chr17	< 1.000E-05	< 2.831E-04
FTCD	chr21	< 1.000E-05	< 2.831E-04
FXYD4	chr10	< 1.000E-05	< 2.831E-04
G6PC	chr17	< 1.000E-05	< 2.831E-04
GAA	chr17	< 1.000E-05	< 2.831E-04
GAPDH	chr12	< 1.000E-05	< 2.831E-04
GCDH	chr19	< 1.000E-05	< 2.831E-04
GGT6	chr17	< 1.000E-05	< 2.831E-04
GNAS	chr20	< 1.000E-05	< 2.831E-04
GOT2	chr16	< 1.000E-05	< 2.831E-04
GSTM3	chr1	< 1.000E-05	< 2.831E-04
GSTP1	chr11	< 1.000E-05	< 2.831E-04
GUSBP11	chr22	< 1.000E-05	< 2.831E-04
HAAO	chr2	< 1.000E-05	< 2.831E-04
HIBCH	chr2	< 1.000E-05	< 2.831E-04
HLA-DPA1	chr6	< 1.000E-05	< 2.831E-04
HSD17B12	chr11	< 1.000E-05	< 2.831E-04
HSPB8	chr12	< 1.000E-05	< 2.831E-04
HYI	chr1	< 1.000E-05	< 2.831E-04
IL17RB	chr3	< 1.000E-05	< 2.831E-04
ITM2C	chr2	< 1.000E-05	< 2.831E-04
KCNK5	chr6	< 1.000E-05	< 2.831E-04
KIAA1191	chr5	< 1.000E-05	< 2.831E-04
KL	chr13	< 1.000E-05	< 2.831E-04
KLHDC7A	chr1	< 1.000E-05	< 2.831E-04
L3HYPDH	chr14	< 1.000E-05	< 2.831E-04
LBH	chr2	< 1.000E-05	< 2.831E-04
LGMN	chr14	< 1.000E-05	< 2.831E-04
LINC01320	chr2	< 1.000E-05	< 2.831E-04
LOC284578	chr1	< 1.000E-05	< 2.831E-04
LTF	chr3	< 1.000E-05	< 2.831E-04
METTL7B	chr12	< 1.000E-05	< 2.831E-04
MFGE8	chr15	< 1.000E-05	< 2.831E-04
MGMT	chr10	< 1.000E-05	< 2.831E-04
MICU2	chr13	< 1.000E-05	< 2.831E-04
MIOX	chr22	< 1.000E-05	< 2.831E-04
MMP7	chr11	< 1.000E-05	< 2.831E-04
MRO	chr18	< 1.000E-05	< 2.831E-04
MRPL19	chr2	< 1.000E-05	< 2.831E-04
MRPL42	chr12	< 1.000E-05	< 2.831E-04
MRPL43	chr10	< 1.000E-05	< 2.831E-04
MT1E	chr16	< 1.000E-05	< 2.831E-04
MYOM3	chr1	< 1.000E-05	< 2.831E-04
NAAA	chr4	< 1.000E-05	< 2.831E-04
NAPSA	chr19	< 1.000E-05	< 2.831E-04
NDUFA10	chr2	< 1.000E-05	< 2.831E-04
NDUFV2	chr18	< 1.000E-05	< 2.831E-04
NECAB2	chr16	< 1.000E-05	< 2.831E-04
NOP10	chr15	< 1.000E-05	< 2.831E-04
NOX4	chr11	< 1.000E-05	< 2.831E-04
NQO1	chr16	< 1.000E-05	< 2.831E-04
NQO2	chr6	< 1.000E-05	< 2.831E-04
NTPCR	chr1	< 1.000E-05	< 2.831E-04
OAF	chr11	< 1.000E-05	< 2.831E-04
OCEL1	chr19	< 1.000E-05	< 2.831E-04
OGDHL	chr10	< 1.000E-05	< 2.831E-04
PAH	chr12	< 1.000E-05	< 2.831E-04
PAK1	chr11	< 1.000E-05	< 2.831E-04
PARM1	chr4	< 1.000E-05	< 2.831E-04
PARVB	chr22	< 1.000E-05	< 2.831E-04
PDCD6IP	chr3	< 1.000E-05	< 2.831E-04
PDLIM1	chr10	< 1.000E-05	< 2.831E-04
PDXDC1	chr16	< 1.000E-05	< 2.831E-04
PEPD	chr19	< 1.000E-05	< 2.831E-04
PEX6	chr6	< 1.000E-05	< 2.831E-04
PGAP3	chr17	< 1.000E-05	< 2.831E-04
PHYH	chr10	< 1.000E-05	< 2.831E-04
PIGR	chr1	< 1.000E-05	< 2.831E-04
PLAU	chr10	< 1.000E-05	< 2.831E-04
PON2	chr7	< 1.000E-05	< 2.831E-04
PRODH	chr22	< 1.000E-05	< 2.831E-04
PROS1	chr3	< 1.000E-05	< 2.831E-04
PTGR1	chr9	< 1.000E-05	< 2.831E-04
PTTG1IP	chr21	< 1.000E-05	< 2.831E-04
PYGB	chr20	< 1.000E-05	< 2.831E-04
RGS3	chr9	< 1.000E-05	< 2.831E-04
RMND1	chr6	< 1.000E-05	< 2.831E-04
RNF212B	chr14	< 1.000E-05	< 2.831E-04
RNH1	chr11	< 1.000E-05	< 2.831E-04
RRBP1	chr20	< 1.000E-05	< 2.831E-04
RRP7A	chr22	< 1.000E-05	< 2.831E-04
SCD5	chr4	< 1.000E-05	< 2.831E-04
SCRN2	chr17	< 1.000E-05	< 2.831E-04
SERPINA1	chr14	< 1.000E-05	< 2.831E-04
SERPINA6	chr14	< 1.000E-05	< 2.831E-04
SERPINF1	chr17	< 1.000E-05	< 2.831E-04
SERPINF2	chr17	< 1.000E-05	< 2.831E-04
SH3YL1	chr2	< 1.000E-05	< 2.831E-04
SIGIRR	chr11	< 1.000E-05	< 2.831E-04
SLC12A3	chr16	< 1.000E-05	< 2.831E-04
SLC16A9	chr10	< 1.000E-05	< 2.831E-04
SLC17A1	chr6	< 1.000E-05	< 2.831E-04
SLC17A3	chr6	< 1.000E-05	< 2.831E-04
SLC22A12	chr11	< 1.000E-05	< 2.831E-04
SLC22A18	chr11	< 1.000E-05	< 2.831E-04
SLC2A5	chr1	< 1.000E-05	< 2.831E-04
SLC44A3	chr1	< 1.000E-05	< 2.831E-04
SLC5A10	chr17	< 1.000E-05	< 2.831E-04
SLC5A12	chr11	< 1.000E-05	< 2.831E-04
SLC6A19	chr5	< 1.000E-05	< 2.831E-04
SLC7A9	chr19	< 1.000E-05	< 2.831E-04
SNHG7	chr9	< 1.000E-05	< 2.831E-04
SOD3	chr4	< 1.000E-05	< 2.831E-04
SORD	chr15	< 1.000E-05	< 2.831E-04
SOWAHC	chr2	< 1.000E-05	< 2.831E-04
SPARC	chr5	< 1.000E-05	< 2.831E-04
SPARCL1	chr4	< 1.000E-05	< 2.831E-04
SPPL2B	chr19	< 1.000E-05	< 2.831E-04
SRP14	chr15	< 1.000E-05	< 2.831E-04
ST3GAL1	chr8	< 1.000E-05	< 2.831E-04
TAPBPL	chr12	< 1.000E-05	< 2.831E-04
TDP2	chr6	< 1.000E-05	< 2.831E-04
TEX264	chr3	< 1.000E-05	< 2.831E-04
TGOLN2	chr2	< 1.000E-05	< 2.831E-04
THBS1	chr15	< 1.000E-05	< 2.831E-04
TMEM176A	chr7	< 1.000E-05	< 2.831E-04
TMEM176B	chr7	< 1.000E-05	< 2.831E-04
TMEM213	chr7	< 1.000E-05	< 2.831E-04
TMEM8A	chr16	< 1.000E-05	< 2.831E-04
TRIM6	chr11	< 1.000E-05	< 2.831E-04
TTC38	chr22	< 1.000E-05	< 2.831E-04
TTYH3	chr7	< 1.000E-05	< 2.831E-04
TUBA1B	chr12	< 1.000E-05	< 2.831E-04
UGT3A1	chr5	< 1.000E-05	< 2.831E-04
WDR18	chr19	< 1.000E-05	< 2.831E-04
WDR72	chr15	< 1.000E-05	< 2.831E-04
ZFAT	chr8	< 1.000E-05	< 2.831E-04
APOC3	chr11	1e-05	0.000283117
ARL16	chr17	1e-05	0.000283117
CD68	chr17	1e-05	0.000283117
CYSTM1	chr5	1e-05	0.000283117
FAM3B	chr21	1e-05	0.000283117
HAVCR2	chr5	1e-05	0.000283117
LINC00665	chr19	1e-05	0.000283117
NEAT1	chr11	1e-05	0.000283117
NKAIN4	chr20	1e-05	0.000283117
PCBD1	chr10	1e-05	0.000283117
PHGDH	chr1	1e-05	0.000283117
RAPGEF3	chr12	1e-05	0.000283117
SLC51A	chr3	1e-05	0.000283117
SMIM24	chr19	1e-05	0.000283117
SPSB1	chr1	1e-05	0.000283117
SYT13	chr11	1e-05	0.000283117
CLCNKA	chr1	1e-05	0.000283117
INPPL1	chr11	1e-05	0.000283117
KCNJ1	chr11	1e-05	0.000283117
MAF	chr16	1e-05	0.000283117
PRUNE2	chr9	1e-05	0.000283117
SMO	chr7	1e-05	0.000283117
SULT1A1	chr16	1e-05	0.000283117
UBC	chr12	1e-05	0.000283117
ANXA13	chr8	2e-05	0.000545
APOE	chr19	2e-05	0.000545
CYP4F11	chr19	2e-05	0.000545
DNASE1	chr16	2e-05	0.000545
PVALB	chr22	2e-05	0.000545
RPS2	chr16	2e-05	0.000545
RPSA	chr3	2e-05	0.000545
TRIM6,TRIM6-TRIM34	chr11	2e-05	0.000545
TRIP10	chr19	2e-05	0.000545
CBWD1	chr9	3e-05	0.000797561
GBP3	chr1	3e-05	0.000797561
HAGH	chr16	3e-05	0.000797561
HLA-DRB1	chr6	3e-05	0.000797561
LYZ	chr12	3e-05	0.000797561
OAS1	chr12	3e-05	0.000797561
HTATIP2	chr11	4e-05	0.00105484
SLC9A4	chr2	4e-05	0.00105484
GSTM1	chr1	6e-05	0.0015759
DNMT3L	chr21	7e-05	0.0018239
PDE9A	chr21	7e-05	0.0018239
EMP1	chr12	8e-05	0.00206798
PIPOX	chr17	8e-05	0.00206798
EHHADH	chr3	0.0001	0.0025748
CAPNS1	chr19	0.00011	0.00282118
TMEM177	chr2	0.00012	0.0030537
WAC-AS1	chr10	0.00012	0.0030537
RHBG	chr1	0.00015	0.00380233
MZT2A	chr2	0.00016	0.00404015
PLCL1	chr2	0.00018	0.00452769
TMED6	chr16	0.00022	0.00551264
GSTA2	chr6	0.00023	0.00574122
ARL3	chr10	0.00024	0.00594545
ZC3H3	chr8	0.00024	0.00594545
PM20D1	chr1	0.00025	0.00616981
DRAIC	chr15	0.00028	0.00688421
IL4R	chr16	0.00029	0.00710337
DHRS4L2	chr14	0.00031	0.00756493
CXCL14	chr5	0.00039	0.00948178
FAM150B	chr2	0.00042	0.0101733
GC	chr4	0.00043	0.0103771
CR2	chr1	0.00048	0.0114989
GSTM4	chr1	0.00048	0.0114989
ATP1B1	chr1	0.00053	0.0126044
DPT	chr1	0.00053	0.0126044
SLC26A9	chr1	0.00057	0.0135065
BRK1	chr3	0.00065	0.0152914
SLC6A18	chr5	0.00065	0.0152914
GGACT	chr13	0.00066	0.015471
HSBP1L1	chr18	0.00068	0.0158263
MT1G	chr16	0.00068	0.0158263
FAM63A	chr1	0.00074	0.0171011
SAMD11	chr1	0.00074	0.0171011
ASPG	chr14	0.00087	0.0200345
HLA-DRB5	chr6	0.0009	0.0206526
TCL6	chr14	0.00094	0.0214951
HHLA2	chr3	0.00096	0.021876
ZDHHC17	chr12	0.001	0.0227083
NTRK2	chr9	0.00109	0.0246664
SDC1	chr2	0.00114	0.025709
DHRS4-AS1	chr14	0.00124	0.027868
CPNE6	chr14	0.00131	0.0293404
PPIL3	chr2	0.00133	0.0296867
PVRIG2P,STAG3L5P-PVRIG2P-PILRB	chr7	0.00135	0.0300306
ST3GAL6	chr3	0.00154	0.034141
NDUFS5	chr1	0.0016	0.0353514
UQCRFS1	chr19	0.00161	0.0354525
UGT2A1,UGT2A2	chr4	0.00177	0.038845
HSPB7	chr1	0.00178	0.0389338
THNSL2	chr2	0.00182	0.039676
LPL	chr8	0.00187	0.0406306
WLS	chr1	0.00195	0.0422285
SERPINA4	chr14	0.00198	0.0427366
PIGBOS1	chr15	0.00209	0.0449625
