# Supplementary material for: ASEP: Gene-based detection of allele-specific expression across individuals in a population by RNA sequencing
Source: PLoS Genet. 2020 May 11;16(5):e1008786. doi: 10.1371/journal.pgen.1008786 (PMC7241832; doi:10.1371/journal.pgen.1008786)
Supplement: S2 Table — (XLSX) [file pgen.1008786.s006.xlsx]

## Sheet: Sheet1
	Male	Female
Sample number (N)	24	24
Age (median, range)	35 (22-51)	27 (21-50)
Race	Caucasian	Caucasian
