# Supplementary material for: ASEP: Gene-based detection of allele-specific expression across individuals in a population by RNA sequencing
Source: PLoS Genet. 2020 May 11;16(5):e1008786. doi: 10.1371/journal.pgen.1008786 (PMC7241832; doi:10.1371/journal.pgen.1008786)
Supplement: S3 Table — We detected 2,402 significant ASE genes (FDR adjusted P < 0.05). (XLSX) [file pgen.1008786.s007.xlsx]

## Sheet: Sheet1
Gene	Chromosome	P-value	FDR adjusted p-value
AARS	chr16	< 1.000E-05	< 4.984E-05
ABCA1	chr9	< 1.000E-05	< 4.984E-05
ABCF1	chr6	< 1.000E-05	< 4.984E-05
ABCF2	chr7	< 1.000E-05	< 4.984E-05
ABHD12	chr20	< 1.000E-05	< 4.984E-05
ABHD14B	chr3	< 1.000E-05	< 4.984E-05
ABHD16A	chr6	< 1.000E-05	< 4.984E-05
ABHD3	chr18	< 1.000E-05	< 4.984E-05
ABI1	chr10	< 1.000E-05	< 4.984E-05
ABR	chr17	< 1.000E-05	< 4.984E-05
ACAA1	chr3	< 1.000E-05	< 4.984E-05
ACP2	chr11	< 1.000E-05	< 4.984E-05
ACTG1	chr17	< 1.000E-05	< 4.984E-05
ACTN1	chr14	< 1.000E-05	< 4.984E-05
ACTR3	chr2	< 1.000E-05	< 4.984E-05
ADAM10	chr15	< 1.000E-05	< 4.984E-05
ADAM17	chr2	< 1.000E-05	< 4.984E-05
ADCY7	chr16	< 1.000E-05	< 4.984E-05
ADIPOR1	chr1	< 1.000E-05	< 4.984E-05
ADNP	chr20	< 1.000E-05	< 4.984E-05
AFF4	chr5	< 1.000E-05	< 4.984E-05
AGPAT2	chr9	< 1.000E-05	< 4.984E-05
AGPAT3	chr21	< 1.000E-05	< 4.984E-05
AGTRAP	chr1	< 1.000E-05	< 4.984E-05
AHCY	chr20	< 1.000E-05	< 4.984E-05
AHSA1	chr14	< 1.000E-05	< 4.984E-05
AKAP13	chr15	< 1.000E-05	< 4.984E-05
AKR7A2	chr1	< 1.000E-05	< 4.984E-05
AKT1	chr14	< 1.000E-05	< 4.984E-05
ALCAM	chr3	< 1.000E-05	< 4.984E-05
ALDH9A1	chr1	< 1.000E-05	< 4.984E-05
AMBRA1	chr11	< 1.000E-05	< 4.984E-05
AMFR	chr16	< 1.000E-05	< 4.984E-05
AMZ2	chr17	< 1.000E-05	< 4.984E-05
ANAPC16	chr10	< 1.000E-05	< 4.984E-05
ANAPC5	chr12	< 1.000E-05	< 4.984E-05
ANKFY1	chr17	< 1.000E-05	< 4.984E-05
ANKRD52	chr12	< 1.000E-05	< 4.984E-05
ANKRD9	chr14	< 1.000E-05	< 4.984E-05
ANXA6	chr5	< 1.000E-05	< 4.984E-05
ANXA7	chr10	< 1.000E-05	< 4.984E-05
AP1B1	chr22	< 1.000E-05	< 4.984E-05
AP1G1	chr16	< 1.000E-05	< 4.984E-05
AP1M1	chr19	< 1.000E-05	< 4.984E-05
AP2S1	chr19	< 1.000E-05	< 4.984E-05
AP3D1	chr19	< 1.000E-05	< 4.984E-05
APBA1	chr9	< 1.000E-05	< 4.984E-05
APBB1IP	chr10	< 1.000E-05	< 4.984E-05
APP	chr21	< 1.000E-05	< 4.984E-05
ARAP1	chr11	< 1.000E-05	< 4.984E-05
ARF1	chr1	< 1.000E-05	< 4.984E-05
ARF3	chr12	< 1.000E-05	< 4.984E-05
ARF4	chr3	< 1.000E-05	< 4.984E-05
ARFGAP2	chr11	< 1.000E-05	< 4.984E-05
ARHGAP18	chr6	< 1.000E-05	< 4.984E-05
ARHGAP27	chr17	< 1.000E-05	< 4.984E-05
ARHGDIB	chr12	< 1.000E-05	< 4.984E-05
ARHGEF11	chr1	< 1.000E-05	< 4.984E-05
ARHGEF2	chr1	< 1.000E-05	< 4.984E-05
ARID1A	chr1	< 1.000E-05	< 4.984E-05
ARL6IP1	chr16	< 1.000E-05	< 4.984E-05
ARL8A	chr1	< 1.000E-05	< 4.984E-05
ARPP19	chr15	< 1.000E-05	< 4.984E-05
ARRB1	chr11	< 1.000E-05	< 4.984E-05
ARRDC3	chr5	< 1.000E-05	< 4.984E-05
ARSA	chr22	< 1.000E-05	< 4.984E-05
ASAH1	chr8	< 1.000E-05	< 4.984E-05
ASAP1	chr8	< 1.000E-05	< 4.984E-05
ASB8	chr12	< 1.000E-05	< 4.984E-05
ASCC3	chr6	< 1.000E-05	< 4.984E-05
ATF6B	chr6	< 1.000E-05	< 4.984E-05
ATP2A2	chr12	< 1.000E-05	< 4.984E-05
ATP2B1	chr12	< 1.000E-05	< 4.984E-05
ATP5G3	chr2	< 1.000E-05	< 4.984E-05
ATP5H	chr17	< 1.000E-05	< 4.984E-05
ATP5O	chr21	< 1.000E-05	< 4.984E-05
ATP6V0C	chr16	< 1.000E-05	< 4.984E-05
ATP6V1B2	chr8	< 1.000E-05	< 4.984E-05
ATPAF1	chr1	< 1.000E-05	< 4.984E-05
ATRAID	chr2	< 1.000E-05	< 4.984E-05
AZIN1	chr8	< 1.000E-05	< 4.984E-05
B3GNT2	chr2	< 1.000E-05	< 4.984E-05
B4GALT1	chr9	< 1.000E-05	< 4.984E-05
B4GALT3	chr1	< 1.000E-05	< 4.984E-05
B4GALT4	chr3	< 1.000E-05	< 4.984E-05
BABAM1	chr19	< 1.000E-05	< 4.984E-05
BAG1	chr9	< 1.000E-05	< 4.984E-05
BAG6	chr6	< 1.000E-05	< 4.984E-05
BAK1	chr6	< 1.000E-05	< 4.984E-05
BAZ1B	chr7	< 1.000E-05	< 4.984E-05
BAZ2A	chr12	< 1.000E-05	< 4.984E-05
BBS2	chr16	< 1.000E-05	< 4.984E-05
BCL10	chr1	< 1.000E-05	< 4.984E-05
BHLHE40	chr3	< 1.000E-05	< 4.984E-05
BIN2	chr12	< 1.000E-05	< 4.984E-05
BLCAP	chr20	< 1.000E-05	< 4.984E-05
BLMH	chr17	< 1.000E-05	< 4.984E-05
BLVRB	chr19	< 1.000E-05	< 4.984E-05
BNIP3L	chr8	< 1.000E-05	< 4.984E-05
BOD1	chr5	< 1.000E-05	< 4.984E-05
BRD8	chr5	< 1.000E-05	< 4.984E-05
BRMS1	chr11	< 1.000E-05	< 4.984E-05
BSCL2	chr11	< 1.000E-05	< 4.984E-05
BSDC1	chr1	< 1.000E-05	< 4.984E-05
BSG	chr19	< 1.000E-05	< 4.984E-05
BTF3	chr5	< 1.000E-05	< 4.984E-05
C10orf128	chr10	< 1.000E-05	< 4.984E-05
C10orf76	chr10	< 1.000E-05	< 4.984E-05
C11orf45	chr11	< 1.000E-05	< 4.984E-05
C17orf62	chr17	< 1.000E-05	< 4.984E-05
C1QA	chr1	< 1.000E-05	< 4.984E-05
C21orf33	chr21	< 1.000E-05	< 4.984E-05
C3	chr19	< 1.000E-05	< 4.984E-05
C4orf3	chr4	< 1.000E-05	< 4.984E-05
C6orf89	chr6	< 1.000E-05	< 4.984E-05
C9orf78	chr9	< 1.000E-05	< 4.984E-05
CALCOCO2	chr17	< 1.000E-05	< 4.984E-05
CALM3	chr19	< 1.000E-05	< 4.984E-05
CALU	chr7	< 1.000E-05	< 4.984E-05
CAMK1	chr3	< 1.000E-05	< 4.984E-05
CAMKK2	chr12	< 1.000E-05	< 4.984E-05
CAND1	chr12	< 1.000E-05	< 4.984E-05
CAP1	chr1	< 1.000E-05	< 4.984E-05
CAPN1	chr11	< 1.000E-05	< 4.984E-05
CAPNS1	chr19	< 1.000E-05	< 4.984E-05
CAPZB	chr1	< 1.000E-05	< 4.984E-05
CARD8	chr19	< 1.000E-05	< 4.984E-05
CARD9	chr9	< 1.000E-05	< 4.984E-05
CASP1	chr11	< 1.000E-05	< 4.984E-05
CASP6	chr4	< 1.000E-05	< 4.984E-05
CASP8	chr2	< 1.000E-05	< 4.984E-05
CBFB	chr16	< 1.000E-05	< 4.984E-05
CBX1	chr17	< 1.000E-05	< 4.984E-05
CBX3	chr7	< 1.000E-05	< 4.984E-05
CCDC6	chr10	< 1.000E-05	< 4.984E-05
CCDC69	chr5	< 1.000E-05	< 4.984E-05
CCDC88A	chr2	< 1.000E-05	< 4.984E-05
CCL3	chr17	< 1.000E-05	< 4.984E-05
CCNC	chr6	< 1.000E-05	< 4.984E-05
CCNL2	chr1	< 1.000E-05	< 4.984E-05
CCSAP	chr1	< 1.000E-05	< 4.984E-05
CCT7	chr2	< 1.000E-05	< 4.984E-05
CD163	chr12	< 1.000E-05	< 4.984E-05
CD276	chr15	< 1.000E-05	< 4.984E-05
CD2BP2	chr16	< 1.000E-05	< 4.984E-05
CD300LF	chr17	< 1.000E-05	< 4.984E-05
CD4	chr12	< 1.000E-05	< 4.984E-05
CD40	chr20	< 1.000E-05	< 4.984E-05
CD44	chr11	< 1.000E-05	< 4.984E-05
CD47	chr3	< 1.000E-05	< 4.984E-05
CD9	chr12	< 1.000E-05	< 4.984E-05
CDC23	chr5	< 1.000E-05	< 4.984E-05
CDC27	chr17	< 1.000E-05	< 4.984E-05
CDC37	chr19	< 1.000E-05	< 4.984E-05
CDC42BPB	chr14	< 1.000E-05	< 4.984E-05
CDCA4	chr14	< 1.000E-05	< 4.984E-05
CDCA5	chr11	< 1.000E-05	< 4.984E-05
CDK5RAP2	chr9	< 1.000E-05	< 4.984E-05
CDKN2AIPNL	chr5	< 1.000E-05	< 4.984E-05
CEBPA	chr19	< 1.000E-05	< 4.984E-05
CELF1	chr11	< 1.000E-05	< 4.984E-05
CENPM	chr22	< 1.000E-05	< 4.984E-05
CERS2	chr1	< 1.000E-05	< 4.984E-05
CERS5	chr12	< 1.000E-05	< 4.984E-05
CHCHD10	chr22	< 1.000E-05	< 4.984E-05
CHD1	chr5	< 1.000E-05	< 4.984E-05
CHD2	chr15	< 1.000E-05	< 4.984E-05
CHD4	chr12	< 1.000E-05	< 4.984E-05
CHD8	chr14	< 1.000E-05	< 4.984E-05
CHFR	chr12	< 1.000E-05	< 4.984E-05
CHID1	chr11	< 1.000E-05	< 4.984E-05
CHMP1A	chr16	< 1.000E-05	< 4.984E-05
CHMP2A	chr19	< 1.000E-05	< 4.984E-05
CHMP4B	chr20	< 1.000E-05	< 4.984E-05
CHP1	chr15	< 1.000E-05	< 4.984E-05
CHST15	chr10	< 1.000E-05	< 4.984E-05
CHSY1	chr15	< 1.000E-05	< 4.984E-05
CHTF8	chr16	< 1.000E-05	< 4.984E-05
CKAP4	chr12	< 1.000E-05	< 4.984E-05
CKAP5	chr11	< 1.000E-05	< 4.984E-05
CKS2	chr9	< 1.000E-05	< 4.984E-05
CLCC1	chr1	< 1.000E-05	< 4.984E-05
CLCN3	chr4	< 1.000E-05	< 4.984E-05
CLEC5A	chr7	< 1.000E-05	< 4.984E-05
CLIC1	chr6	< 1.000E-05	< 4.984E-05
CLINT1	chr5	< 1.000E-05	< 4.984E-05
CLPTM1L	chr5	< 1.000E-05	< 4.984E-05
CLSTN1	chr1	< 1.000E-05	< 4.984E-05
CLTA	chr9	< 1.000E-05	< 4.984E-05
CLU	chr8	< 1.000E-05	< 4.984E-05
CMKLR1	chr12	< 1.000E-05	< 4.984E-05
CNN2	chr19	< 1.000E-05	< 4.984E-05
CNOT1	chr16	< 1.000E-05	< 4.984E-05
CNOT6L	chr4	< 1.000E-05	< 4.984E-05
COG4	chr16	< 1.000E-05	< 4.984E-05
COLGALT1	chr19	< 1.000E-05	< 4.984E-05
COPG1	chr3	< 1.000E-05	< 4.984E-05
CORO7	chr16	< 1.000E-05	< 4.984E-05
COX11	chr17	< 1.000E-05	< 4.984E-05
CPNE1	chr20	< 1.000E-05	< 4.984E-05
CPNE3	chr8	< 1.000E-05	< 4.984E-05
CPNE8	chr12	< 1.000E-05	< 4.984E-05
CPSF7	chr11	< 1.000E-05	< 4.984E-05
CRNKL1	chr20	< 1.000E-05	< 4.984E-05
CRTAP	chr3	< 1.000E-05	< 4.984E-05
CSK	chr15	< 1.000E-05	< 4.984E-05
CSNK1D	chr17	< 1.000E-05	< 4.984E-05
CSRP1	chr1	< 1.000E-05	< 4.984E-05
CSTF2T	chr10	< 1.000E-05	< 4.984E-05
CTDSP1	chr2	< 1.000E-05	< 4.984E-05
CTNNB1	chr3	< 1.000E-05	< 4.984E-05
CTSD	chr11	< 1.000E-05	< 4.984E-05
CTSK	chr1	< 1.000E-05	< 4.984E-05
CTSO	chr4	< 1.000E-05	< 4.984E-05
CUL2	chr10	< 1.000E-05	< 4.984E-05
CUL3	chr2	< 1.000E-05	< 4.984E-05
CUL4A	chr13	< 1.000E-05	< 4.984E-05
CXCL8	chr4	< 1.000E-05	< 4.984E-05
CYB561	chr17	< 1.000E-05	< 4.984E-05
CYB5B	chr16	< 1.000E-05	< 4.984E-05
CYP51A1	chr7	< 1.000E-05	< 4.984E-05
CYTH1	chr17	< 1.000E-05	< 4.984E-05
CYTH4	chr22	< 1.000E-05	< 4.984E-05
DAP	chr5	< 1.000E-05	< 4.984E-05
DAPK1	chr9	< 1.000E-05	< 4.984E-05
DARS	chr2	< 1.000E-05	< 4.984E-05
DAZAP2	chr12	< 1.000E-05	< 4.984E-05
DCAF11	chr14	< 1.000E-05	< 4.984E-05
DCAF12	chr9	< 1.000E-05	< 4.984E-05
DCAF5	chr14	< 1.000E-05	< 4.984E-05
DCAF8	chr1	< 1.000E-05	< 4.984E-05
DCTD	chr4	< 1.000E-05	< 4.984E-05
DCTN4	chr5	< 1.000E-05	< 4.984E-05
DDB1	chr11	< 1.000E-05	< 4.984E-05
DDX24	chr14	< 1.000E-05	< 4.984E-05
DDX41	chr5	< 1.000E-05	< 4.984E-05
DDX42	chr17	< 1.000E-05	< 4.984E-05
DDX5	chr17	< 1.000E-05	< 4.984E-05
DDX52	chr17	< 1.000E-05	< 4.984E-05
DDX60L	chr4	< 1.000E-05	< 4.984E-05
DGAT1	chr8	< 1.000E-05	< 4.984E-05
DHCR7	chr11	< 1.000E-05	< 4.984E-05
DHX36	chr3	< 1.000E-05	< 4.984E-05
DHX38	chr16	< 1.000E-05	< 4.984E-05
DICER1	chr14	< 1.000E-05	< 4.984E-05
DIS3	chr13	< 1.000E-05	< 4.984E-05
DLAT	chr11	< 1.000E-05	< 4.984E-05
DMXL2	chr15	< 1.000E-05	< 4.984E-05
DNAJB1	chr19	< 1.000E-05	< 4.984E-05
DNAJC5	chr20	< 1.000E-05	< 4.984E-05
DNAJC7	chr17	< 1.000E-05	< 4.984E-05
DOCK7	chr1	< 1.000E-05	< 4.984E-05
DOCK8	chr9	< 1.000E-05	< 4.984E-05
DPH7	chr9	< 1.000E-05	< 4.984E-05
DPP7	chr9	< 1.000E-05	< 4.984E-05
DPP9	chr19	< 1.000E-05	< 4.984E-05
DPYD	chr1	< 1.000E-05	< 4.984E-05
DRG1	chr22	< 1.000E-05	< 4.984E-05
DTX3L	chr3	< 1.000E-05	< 4.984E-05
DTYMK	chr2	< 1.000E-05	< 4.984E-05
DUSP3	chr17	< 1.000E-05	< 4.984E-05
DUSP6	chr12	< 1.000E-05	< 4.984E-05
DVL2	chr17	< 1.000E-05	< 4.984E-05
DYNC1H1	chr14	< 1.000E-05	< 4.984E-05
EBNA1BP2	chr1	< 1.000E-05	< 4.984E-05
EDEM3	chr1	< 1.000E-05	< 4.984E-05
EFL1	chr15	< 1.000E-05	< 4.984E-05
EFTUD2	chr17	< 1.000E-05	< 4.984E-05
EHBP1L1	chr11	< 1.000E-05	< 4.984E-05
EIF2AK1	chr7	< 1.000E-05	< 4.984E-05
EIF2B1	chr12	< 1.000E-05	< 4.984E-05
EIF2B3	chr1	< 1.000E-05	< 4.984E-05
EIF3A	chr10	< 1.000E-05	< 4.984E-05
EIF4E	chr4	< 1.000E-05	< 4.984E-05
EIF4EBP2	chr10	< 1.000E-05	< 4.984E-05
EIF4G1	chr3	< 1.000E-05	< 4.984E-05
EIF5B	chr2	< 1.000E-05	< 4.984E-05
EIF6	chr20	< 1.000E-05	< 4.984E-05
EIPR1	chr2	< 1.000E-05	< 4.984E-05
ELAC2	chr17	< 1.000E-05	< 4.984E-05
ELF1	chr13	< 1.000E-05	< 4.984E-05
ELOF1	chr19	< 1.000E-05	< 4.984E-05
EMC1	chr1	< 1.000E-05	< 4.984E-05
EMILIN2	chr18	< 1.000E-05	< 4.984E-05
EML2	chr19	< 1.000E-05	< 4.984E-05
EML3	chr11	< 1.000E-05	< 4.984E-05
EMP1	chr12	< 1.000E-05	< 4.984E-05
ENC1	chr5	< 1.000E-05	< 4.984E-05
ENSA	chr1	< 1.000E-05	< 4.984E-05
ENTPD4	chr8	< 1.000E-05	< 4.984E-05
EPB41L3	chr18	< 1.000E-05	< 4.984E-05
EPRS	chr1	< 1.000E-05	< 4.984E-05
ERCC1	chr19	< 1.000E-05	< 4.984E-05
ERCC3	chr2	< 1.000E-05	< 4.984E-05
ERGIC2	chr12	< 1.000E-05	< 4.984E-05
ERMP1	chr9	< 1.000E-05	< 4.984E-05
ETV6	chr12	< 1.000E-05	< 4.984E-05
EVI5	chr1	< 1.000E-05	< 4.984E-05
EWSR1	chr22	< 1.000E-05	< 4.984E-05
EXOC7	chr17	< 1.000E-05	< 4.984E-05
FADS1	chr11	< 1.000E-05	< 4.984E-05
FADS2	chr11	< 1.000E-05	< 4.984E-05
FAF1	chr1	< 1.000E-05	< 4.984E-05
FAM109A	chr12	< 1.000E-05	< 4.984E-05
FAM129B	chr9	< 1.000E-05	< 4.984E-05
FAM177A1	chr14	< 1.000E-05	< 4.984E-05
FAM192A	chr16	< 1.000E-05	< 4.984E-05
FAM193B	chr5	< 1.000E-05	< 4.984E-05
FAM49A	chr2	< 1.000E-05	< 4.984E-05
FAM53B	chr10	< 1.000E-05	< 4.984E-05
FAM98B	chr15	< 1.000E-05	< 4.984E-05
FASN	chr17	< 1.000E-05	< 4.984E-05
FASTKD1	chr2	< 1.000E-05	< 4.984E-05
FBXW2	chr9	< 1.000E-05	< 4.984E-05
FDPS	chr1	< 1.000E-05	< 4.984E-05
FERMT3	chr11	< 1.000E-05	< 4.984E-05
FLCN	chr17	< 1.000E-05	< 4.984E-05
FMN1	chr15	< 1.000E-05	< 4.984E-05
FMNL1	chr17	< 1.000E-05	< 4.984E-05
FMNL2	chr2	< 1.000E-05	< 4.984E-05
FNDC3B	chr3	< 1.000E-05	< 4.984E-05
FPR3	chr19	< 1.000E-05	< 4.984E-05
FRMD4A	chr10	< 1.000E-05	< 4.984E-05
FUBP1	chr1	< 1.000E-05	< 4.984E-05
FUCA2	chr6	< 1.000E-05	< 4.984E-05
FUS	chr16	< 1.000E-05	< 4.984E-05
FXYD5	chr19	< 1.000E-05	< 4.984E-05
GAB2	chr11	< 1.000E-05	< 4.984E-05
GALM	chr2	< 1.000E-05	< 4.984E-05
GALNT1	chr18	< 1.000E-05	< 4.984E-05
GALNT6	chr12	< 1.000E-05	< 4.984E-05
GAPDH	chr12	< 1.000E-05	< 4.984E-05
GART	chr21	< 1.000E-05	< 4.984E-05
GAS7	chr17	< 1.000E-05	< 4.984E-05
GATD1	chr11	< 1.000E-05	< 4.984E-05
GATM	chr15	< 1.000E-05	< 4.984E-05
GBA	chr1	< 1.000E-05	< 4.984E-05
GBE1	chr3	< 1.000E-05	< 4.984E-05
GBP1	chr1	< 1.000E-05	< 4.984E-05
GBP2	chr1	< 1.000E-05	< 4.984E-05
GBP3	chr1	< 1.000E-05	< 4.984E-05
GCH1	chr14	< 1.000E-05	< 4.984E-05
GCLC	chr6	< 1.000E-05	< 4.984E-05
GHITM	chr10	< 1.000E-05	< 4.984E-05
GIMAP4	chr7	< 1.000E-05	< 4.984E-05
GIMAP6	chr7	< 1.000E-05	< 4.984E-05
GINS2	chr16	< 1.000E-05	< 4.984E-05
GIT2	chr12	< 1.000E-05	< 4.984E-05
GLG1	chr16	< 1.000E-05	< 4.984E-05
GLMP	chr1	< 1.000E-05	< 4.984E-05
GLRX	chr5	< 1.000E-05	< 4.984E-05
GLTP	chr12	< 1.000E-05	< 4.984E-05
GLUD1	chr10	< 1.000E-05	< 4.984E-05
GMFB	chr14	< 1.000E-05	< 4.984E-05
GNA15	chr19	< 1.000E-05	< 4.984E-05
GNAI3	chr1	< 1.000E-05	< 4.984E-05
GNB2	chr7	< 1.000E-05	< 4.984E-05
GNPTAB	chr12	< 1.000E-05	< 4.984E-05
GOLGA7	chr8	< 1.000E-05	< 4.984E-05
GOLIM4	chr3	< 1.000E-05	< 4.984E-05
GPBP1L1	chr1	< 1.000E-05	< 4.984E-05
GPCPD1	chr20	< 1.000E-05	< 4.984E-05
GPNMB	chr7	< 1.000E-05	< 4.984E-05
GRN	chr17	< 1.000E-05	< 4.984E-05
GRSF1	chr4	< 1.000E-05	< 4.984E-05
GSN	chr9	< 1.000E-05	< 4.984E-05
GSTP1	chr11	< 1.000E-05	< 4.984E-05
GTF2F1	chr19	< 1.000E-05	< 4.984E-05
GTF2H3	chr12	< 1.000E-05	< 4.984E-05
GTF2I	chr7	< 1.000E-05	< 4.984E-05
GUCD1	chr22	< 1.000E-05	< 4.984E-05
GYS1	chr19	< 1.000E-05	< 4.984E-05
H2AFV	chr7	< 1.000E-05	< 4.984E-05
H2AFY	chr5	< 1.000E-05	< 4.984E-05
HEBP1	chr12	< 1.000E-05	< 4.984E-05
HECTD1	chr14	< 1.000E-05	< 4.984E-05
HERPUD2	chr7	< 1.000E-05	< 4.984E-05
HES6	chr2	< 1.000E-05	< 4.984E-05
HEXIM1	chr17	< 1.000E-05	< 4.984E-05
HIGD1A	chr3	< 1.000E-05	< 4.984E-05
HIRA	chr22	< 1.000E-05	< 4.984E-05
HK3	chr5	< 1.000E-05	< 4.984E-05
HLA-DMB	chr6	< 1.000E-05	< 4.984E-05
HMGB1	chr13	< 1.000E-05	< 4.984E-05
HMGN4	chr6	< 1.000E-05	< 4.984E-05
HNRNPA3	chr2	< 1.000E-05	< 4.984E-05
HNRNPC	chr14	< 1.000E-05	< 4.984E-05
HNRNPH3	chr10	< 1.000E-05	< 4.984E-05
HNRNPL	chr19	< 1.000E-05	< 4.984E-05
HNRNPM	chr19	< 1.000E-05	< 4.984E-05
HNRNPR	chr1	< 1.000E-05	< 4.984E-05
HNRNPUL1	chr19	< 1.000E-05	< 4.984E-05
HPCAL1	chr2	< 1.000E-05	< 4.984E-05
HPS4	chr22	< 1.000E-05	< 4.984E-05
HS3ST1	chr4	< 1.000E-05	< 4.984E-05
HSP90AA1	chr14	< 1.000E-05	< 4.984E-05
HSP90B1	chr12	< 1.000E-05	< 4.984E-05
HSPD1	chr2	< 1.000E-05	< 4.984E-05
HSPH1	chr13	< 1.000E-05	< 4.984E-05
HYAL2	chr3	< 1.000E-05	< 4.984E-05
IARS	chr9	< 1.000E-05	< 4.984E-05
ID3	chr1	< 1.000E-05	< 4.984E-05
IER2	chr19	< 1.000E-05	< 4.984E-05
IFI30	chr19	< 1.000E-05	< 4.984E-05
IFNGR1	chr6	< 1.000E-05	< 4.984E-05
IFNGR2	chr21	< 1.000E-05	< 4.984E-05
IL10	chr1	< 1.000E-05	< 4.984E-05
INF2	chr14	< 1.000E-05	< 4.984E-05
INIP	chr9	< 1.000E-05	< 4.984E-05
INPP4A	chr2	< 1.000E-05	< 4.984E-05
INSIG1	chr7	< 1.000E-05	< 4.984E-05
INTS1	chr7	< 1.000E-05	< 4.984E-05
INTS11	chr1	< 1.000E-05	< 4.984E-05
IP6K2	chr3	< 1.000E-05	< 4.984E-05
IQGAP1	chr15	< 1.000E-05	< 4.984E-05
IREB2	chr15	< 1.000E-05	< 4.984E-05
IRF2BP2	chr1	< 1.000E-05	< 4.984E-05
IRGQ	chr19	< 1.000E-05	< 4.984E-05
ITCH	chr20	< 1.000E-05	< 4.984E-05
ITGA5	chr12	< 1.000E-05	< 4.984E-05
ITGAX	chr16	< 1.000E-05	< 4.984E-05
ITGB2-AS1	chr21	< 1.000E-05	< 4.984E-05
ITPR2	chr12	< 1.000E-05	< 4.984E-05
IVNS1ABP	chr1	< 1.000E-05	< 4.984E-05
JAK1	chr1	< 1.000E-05	< 4.984E-05
JMJD1C	chr10	< 1.000E-05	< 4.984E-05
JUNB	chr19	< 1.000E-05	< 4.984E-05
KCNAB2	chr1	< 1.000E-05	< 4.984E-05
KCNMA1	chr10	< 1.000E-05	< 4.984E-05
KCTD10	chr12	< 1.000E-05	< 4.984E-05
KCTD20	chr6	< 1.000E-05	< 4.984E-05
KDELC2	chr11	< 1.000E-05	< 4.984E-05
KDELR1	chr19	< 1.000E-05	< 4.984E-05
KDELR2	chr7	< 1.000E-05	< 4.984E-05
KDM3B	chr5	< 1.000E-05	< 4.984E-05
KDM5A	chr12	< 1.000E-05	< 4.984E-05
KDM7A	chr7	< 1.000E-05	< 4.984E-05
KHNYN	chr14	< 1.000E-05	< 4.984E-05
KIAA0100	chr17	< 1.000E-05	< 4.984E-05
KIAA1524	chr3	< 1.000E-05	< 4.984E-05
KIDINS220	chr2	< 1.000E-05	< 4.984E-05
KIF11	chr10	< 1.000E-05	< 4.984E-05
KLF10	chr8	< 1.000E-05	< 4.984E-05
KLF4	chr9	< 1.000E-05	< 4.984E-05
KLF6	chr10	< 1.000E-05	< 4.984E-05
KLHL12	chr1	< 1.000E-05	< 4.984E-05
KLHL22	chr22	< 1.000E-05	< 4.984E-05
KLHL6	chr3	< 1.000E-05	< 4.984E-05
KPNA4	chr3	< 1.000E-05	< 4.984E-05
KRT10	chr17	< 1.000E-05	< 4.984E-05
KTN1	chr14	< 1.000E-05	< 4.984E-05
LAIR1	chr19	< 1.000E-05	< 4.984E-05
LAMB3	chr1	< 1.000E-05	< 4.984E-05
LAMTOR1	chr11	< 1.000E-05	< 4.984E-05
LAMTOR5	chr1	< 1.000E-05	< 4.984E-05
LAPTM4A	chr2	< 1.000E-05	< 4.984E-05
LAPTM5	chr1	< 1.000E-05	< 4.984E-05
LARP1	chr5	< 1.000E-05	< 4.984E-05
LARP4B	chr10	< 1.000E-05	< 4.984E-05
LASP1	chr17	< 1.000E-05	< 4.984E-05
LBR	chr1	< 1.000E-05	< 4.984E-05
LDAH	chr2	< 1.000E-05	< 4.984E-05
LGALS3	chr14	< 1.000E-05	< 4.984E-05
LGALS3BP	chr17	< 1.000E-05	< 4.984E-05
LILRB2	chr19	< 1.000E-05	< 4.984E-05
LILRB4	chr19	< 1.000E-05	< 4.984E-05
LIMA1	chr12	< 1.000E-05	< 4.984E-05
LIMD2	chr17	< 1.000E-05	< 4.984E-05
LINC01094	chr4	< 1.000E-05	< 4.984E-05
LMBR1L	chr12	< 1.000E-05	< 4.984E-05
LMNA	chr1	< 1.000E-05	< 4.984E-05
LMNB2	chr19	< 1.000E-05	< 4.984E-05
LMO2	chr11	< 1.000E-05	< 4.984E-05
LOC100129931	chr4	< 1.000E-05	< 4.984E-05
LOC105370792	chr15	< 1.000E-05	< 4.984E-05
LPCAT1	chr5	< 1.000E-05	< 4.984E-05
LPGAT1	chr1	< 1.000E-05	< 4.984E-05
LPIN2	chr18	< 1.000E-05	< 4.984E-05
LRCH4	chr7	< 1.000E-05	< 4.984E-05
LRPAP1	chr4	< 1.000E-05	< 4.984E-05
LRRC25	chr19	< 1.000E-05	< 4.984E-05
LRRC47	chr1	< 1.000E-05	< 4.984E-05
LRRC58	chr3	< 1.000E-05	< 4.984E-05
LSM2	chr6	< 1.000E-05	< 4.984E-05
LSP1	chr11	< 1.000E-05	< 4.984E-05
LSS	chr21	< 1.000E-05	< 4.984E-05
LTBP2	chr14	< 1.000E-05	< 4.984E-05
LY6E	chr8	< 1.000E-05	< 4.984E-05
LYL1	chr19	< 1.000E-05	< 4.984E-05
MACF1	chr1	< 1.000E-05	< 4.984E-05
MAFB	chr20	< 1.000E-05	< 4.984E-05
MAFG	chr17	< 1.000E-05	< 4.984E-05
MAN1A1	chr6	< 1.000E-05	< 4.984E-05
MAN2B1	chr19	< 1.000E-05	< 4.984E-05
MAN2B2	chr4	< 1.000E-05	< 4.984E-05
MAP2K2	chr19	< 1.000E-05	< 4.984E-05
MAP3K11	chr11	< 1.000E-05	< 4.984E-05
MAP3K2	chr2	< 1.000E-05	< 4.984E-05
MAP3K5	chr6	< 1.000E-05	< 4.984E-05
MAP4	chr3	< 1.000E-05	< 4.984E-05
MAPK1	chr22	< 1.000E-05	< 4.984E-05
MAPK1IP1L	chr14	< 1.000E-05	< 4.984E-05
MAPK9	chr5	< 1.000E-05	< 4.984E-05
MAPKAPK3	chr3	< 1.000E-05	< 4.984E-05
MAPKAPK5-AS1	chr12	< 1.000E-05	< 4.984E-05
43896	chr5	< 1.000E-05	< 4.984E-05
43897	chr2	< 1.000E-05	< 4.984E-05
MBD1	chr18	< 1.000E-05	< 4.984E-05
MBNL1	chr3	< 1.000E-05	< 4.984E-05
MBTPS1	chr16	< 1.000E-05	< 4.984E-05
MCM3	chr6	< 1.000E-05	< 4.984E-05
MCM6	chr2	< 1.000E-05	< 4.984E-05
MCM7	chr7	< 1.000E-05	< 4.984E-05
MCRIP1	chr17	< 1.000E-05	< 4.984E-05
MCRS1	chr12	< 1.000E-05	< 4.984E-05
MDM2	chr12	< 1.000E-05	< 4.984E-05
ME1	chr6	< 1.000E-05	< 4.984E-05
ME2	chr18	< 1.000E-05	< 4.984E-05
MECR	chr1	< 1.000E-05	< 4.984E-05
MED1	chr17	< 1.000E-05	< 4.984E-05
MED18	chr1	< 1.000E-05	< 4.984E-05
MEF2D	chr1	< 1.000E-05	< 4.984E-05
MESD	chr15	< 1.000E-05	< 4.984E-05
METAP2	chr12	< 1.000E-05	< 4.984E-05
METRNL	chr17	< 1.000E-05	< 4.984E-05
METTL1	chr12	< 1.000E-05	< 4.984E-05
METTL3	chr14	< 1.000E-05	< 4.984E-05
METTL7A	chr12	< 1.000E-05	< 4.984E-05
MFSD1	chr3	< 1.000E-05	< 4.984E-05
MFSD14A	chr1	< 1.000E-05	< 4.984E-05
MFSD5	chr12	< 1.000E-05	< 4.984E-05
MGAT1	chr5	< 1.000E-05	< 4.984E-05
MGAT5	chr2	< 1.000E-05	< 4.984E-05
MGLL	chr3	< 1.000E-05	< 4.984E-05
MGST3	chr1	< 1.000E-05	< 4.984E-05
MINDY3	chr10	< 1.000E-05	< 4.984E-05
MIPEP	chr13	< 1.000E-05	< 4.984E-05
MIS18BP1	chr14	< 1.000E-05	< 4.984E-05
MLEC	chr12	< 1.000E-05	< 4.984E-05
MLF2	chr12	< 1.000E-05	< 4.984E-05
MLKL	chr16	< 1.000E-05	< 4.984E-05
MLLT1	chr19	< 1.000E-05	< 4.984E-05
MMD	chr17	< 1.000E-05	< 4.984E-05
MOB1A	chr2	< 1.000E-05	< 4.984E-05
MOCS2	chr5	< 1.000E-05	< 4.984E-05
MOGS	chr2	< 1.000E-05	< 4.984E-05
MPEG1	chr11	< 1.000E-05	< 4.984E-05
MRAS	chr3	< 1.000E-05	< 4.984E-05
MRPL16	chr11	< 1.000E-05	< 4.984E-05
MRPL18	chr6	< 1.000E-05	< 4.984E-05
MRPL40	chr22	< 1.000E-05	< 4.984E-05
MRPL49	chr11	< 1.000E-05	< 4.984E-05
MRPS14	chr1	< 1.000E-05	< 4.984E-05
MRPS15	chr1	< 1.000E-05	< 4.984E-05
MRPS35	chr12	< 1.000E-05	< 4.984E-05
MS4A7	chr11	< 1.000E-05	< 4.984E-05
MSRB1	chr16	< 1.000E-05	< 4.984E-05
MTA2	chr11	< 1.000E-05	< 4.984E-05
MTCH1	chr6	< 1.000E-05	< 4.984E-05
MTCH2	chr11	< 1.000E-05	< 4.984E-05
MTDH	chr8	< 1.000E-05	< 4.984E-05
MTIF2	chr2	< 1.000E-05	< 4.984E-05
MTMR10	chr15	< 1.000E-05	< 4.984E-05
MTMR6	chr13	< 1.000E-05	< 4.984E-05
MTOR	chr1	< 1.000E-05	< 4.984E-05
MTRF1L	chr6	< 1.000E-05	< 4.984E-05
MYBL2	chr20	< 1.000E-05	< 4.984E-05
MYO1C	chr17	< 1.000E-05	< 4.984E-05
MYO1F	chr19	< 1.000E-05	< 4.984E-05
MYO1G	chr7	< 1.000E-05	< 4.984E-05
MYO5A	chr15	< 1.000E-05	< 4.984E-05
MYO9B	chr19	< 1.000E-05	< 4.984E-05
NACA	chr12	< 1.000E-05	< 4.984E-05
NADK	chr1	< 1.000E-05	< 4.984E-05
NAGA	chr22	< 1.000E-05	< 4.984E-05
NAP1L1	chr12	< 1.000E-05	< 4.984E-05
NAP1L4	chr11	< 1.000E-05	< 4.984E-05
NBAS	chr2	< 1.000E-05	< 4.984E-05
NBN	chr8	< 1.000E-05	< 4.984E-05
NCAPD3	chr11	< 1.000E-05	< 4.984E-05
NCF2	chr1	< 1.000E-05	< 4.984E-05
NCLN	chr19	< 1.000E-05	< 4.984E-05
NCOR1	chr17	< 1.000E-05	< 4.984E-05
NDUFC2	chr11	< 1.000E-05	< 4.984E-05
NEAT1	chr11	< 1.000E-05	< 4.984E-05
NECAP2	chr1	< 1.000E-05	< 4.984E-05
NECTIN2	chr19	< 1.000E-05	< 4.984E-05
NEMP1	chr12	< 1.000E-05	< 4.984E-05
NETO2	chr16	< 1.000E-05	< 4.984E-05
NFKBIA	chr14	< 1.000E-05	< 4.984E-05
NIN	chr14	< 1.000E-05	< 4.984E-05
NIPA1	chr15	< 1.000E-05	< 4.984E-05
NMRK1	chr9	< 1.000E-05	< 4.984E-05
NOC2L	chr1	< 1.000E-05	< 4.984E-05
NOL10	chr2	< 1.000E-05	< 4.984E-05
NOL6	chr9	< 1.000E-05	< 4.984E-05
NOP14	chr4	< 1.000E-05	< 4.984E-05
NOP14-AS1	chr4	< 1.000E-05	< 4.984E-05
NOSIP	chr19	< 1.000E-05	< 4.984E-05
NPC1	chr18	< 1.000E-05	< 4.984E-05
NPC2	chr14	< 1.000E-05	< 4.984E-05
NPLOC4	chr17	< 1.000E-05	< 4.984E-05
NQO1	chr16	< 1.000E-05	< 4.984E-05
NR3C1	chr5	< 1.000E-05	< 4.984E-05
NRAS	chr1	< 1.000E-05	< 4.984E-05
NRP2	chr2	< 1.000E-05	< 4.984E-05
NSFL1C	chr20	< 1.000E-05	< 4.984E-05
NSL1	chr1	< 1.000E-05	< 4.984E-05
NSMCE1	chr16	< 1.000E-05	< 4.984E-05
NSUN2	chr5	< 1.000E-05	< 4.984E-05
NT5C2	chr10	< 1.000E-05	< 4.984E-05
NT5C3A	chr7	< 1.000E-05	< 4.984E-05
NT5DC2	chr3	< 1.000E-05	< 4.984E-05
NUCB1	chr19	< 1.000E-05	< 4.984E-05
NUDCD3	chr7	< 1.000E-05	< 4.984E-05
NUDT14	chr14	< 1.000E-05	< 4.984E-05
NUDT21	chr16	< 1.000E-05	< 4.984E-05
NUFIP2	chr17	< 1.000E-05	< 4.984E-05
NUMA1	chr11	< 1.000E-05	< 4.984E-05
NUP133	chr1	< 1.000E-05	< 4.984E-05
NUP54	chr4	< 1.000E-05	< 4.984E-05
NUP88	chr17	< 1.000E-05	< 4.984E-05
OAS2	chr12	< 1.000E-05	< 4.984E-05
OGFOD3	chr17	< 1.000E-05	< 4.984E-05
OIP5-AS1	chr15	< 1.000E-05	< 4.984E-05
OLFML2B	chr1	< 1.000E-05	< 4.984E-05
OPA3	chr19	< 1.000E-05	< 4.984E-05
OS9	chr12	< 1.000E-05	< 4.984E-05
OSBPL3	chr7	< 1.000E-05	< 4.984E-05
OSTM1	chr6	< 1.000E-05	< 4.984E-05
OTUD4	chr4	< 1.000E-05	< 4.984E-05
P4HB	chr17	< 1.000E-05	< 4.984E-05
PAFAH1B1	chr17	< 1.000E-05	< 4.984E-05
PAFAH1B2	chr11	< 1.000E-05	< 4.984E-05
PAK2	chr3	< 1.000E-05	< 4.984E-05
PANK3	chr5	< 1.000E-05	< 4.984E-05
PAPOLA	chr14	< 1.000E-05	< 4.984E-05
PAPSS2	chr10	< 1.000E-05	< 4.984E-05
PARP10	chr8	< 1.000E-05	< 4.984E-05
PARP14	chr3	< 1.000E-05	< 4.984E-05
PATL1	chr11	< 1.000E-05	< 4.984E-05
PAX8	chr2	< 1.000E-05	< 4.984E-05
PBRM1	chr3	< 1.000E-05	< 4.984E-05
PCBD1	chr10	< 1.000E-05	< 4.984E-05
PCNX1	chr14	< 1.000E-05	< 4.984E-05
PCSK7	chr11	< 1.000E-05	< 4.984E-05
PDCD6IP	chr3	< 1.000E-05	< 4.984E-05
PDHB	chr3	< 1.000E-05	< 4.984E-05
PDIA6	chr2	< 1.000E-05	< 4.984E-05
PDLIM7	chr5	< 1.000E-05	< 4.984E-05
PDS5A	chr4	< 1.000E-05	< 4.984E-05
PEBP1	chr12	< 1.000E-05	< 4.984E-05
PELP1	chr17	< 1.000E-05	< 4.984E-05
PFKFB4	chr3	< 1.000E-05	< 4.984E-05
PFKL	chr21	< 1.000E-05	< 4.984E-05
PGGT1B	chr5	< 1.000E-05	< 4.984E-05
PHC2	chr1	< 1.000E-05	< 4.984E-05
PHF19	chr9	< 1.000E-05	< 4.984E-05
PHF21A	chr11	< 1.000E-05	< 4.984E-05
PI4K2A	chr10	< 1.000E-05	< 4.984E-05
PI4K2B	chr4	< 1.000E-05	< 4.984E-05
PID1	chr2	< 1.000E-05	< 4.984E-05
PIK3AP1	chr10	< 1.000E-05	< 4.984E-05
PIK3CB	chr3	< 1.000E-05	< 4.984E-05
PIK3R1	chr5	< 1.000E-05	< 4.984E-05
PIK3R4	chr3	< 1.000E-05	< 4.984E-05
PILRA	chr7	< 1.000E-05	< 4.984E-05
PIP5K1C	chr19	< 1.000E-05	< 4.984E-05
PISD	chr22	< 1.000E-05	< 4.984E-05
PITRM1	chr10	< 1.000E-05	< 4.984E-05
PJA2	chr5	< 1.000E-05	< 4.984E-05
PLA2G15	chr16	< 1.000E-05	< 4.984E-05
PLA2G4C	chr19	< 1.000E-05	< 4.984E-05
PLA2G7	chr6	< 1.000E-05	< 4.984E-05
PLBD1	chr12	< 1.000E-05	< 4.984E-05
PLEKHO1	chr1	< 1.000E-05	< 4.984E-05
PLEKHO2	chr15	< 1.000E-05	< 4.984E-05
PLIN3	chr19	< 1.000E-05	< 4.984E-05
PLXNB2	chr22	< 1.000E-05	< 4.984E-05
PLXND1	chr3	< 1.000E-05	< 4.984E-05
PMP22	chr17	< 1.000E-05	< 4.984E-05
PMVK	chr1	< 1.000E-05	< 4.984E-05
PNP	chr14	< 1.000E-05	< 4.984E-05
POC5	chr5	< 1.000E-05	< 4.984E-05
POGZ	chr1	< 1.000E-05	< 4.984E-05
POLE3	chr9	< 1.000E-05	< 4.984E-05
POLG	chr15	< 1.000E-05	< 4.984E-05
POLR2D	chr2	< 1.000E-05	< 4.984E-05
POLR2J	chr7	< 1.000E-05	< 4.984E-05
POLR2L	chr11	< 1.000E-05	< 4.984E-05
POLR3C	chr1	< 1.000E-05	< 4.984E-05
PPA2	chr4	< 1.000E-05	< 4.984E-05
PPID	chr4	< 1.000E-05	< 4.984E-05
PPIG	chr2	< 1.000E-05	< 4.984E-05
PPIL1	chr6	< 1.000E-05	< 4.984E-05
PPP1CA	chr11	< 1.000E-05	< 4.984E-05
PPP1CC	chr12	< 1.000E-05	< 4.984E-05
PPP1R15A	chr19	< 1.000E-05	< 4.984E-05
PPP1R18	chr6	< 1.000E-05	< 4.984E-05
PPP1R2	chr3	< 1.000E-05	< 4.984E-05
PPP1R9B	chr17	< 1.000E-05	< 4.984E-05
PPP2CA	chr5	< 1.000E-05	< 4.984E-05
PPP2R2D	chr10	< 1.000E-05	< 4.984E-05
PPP3CB	chr10	< 1.000E-05	< 4.984E-05
PQLC1	chr18	< 1.000E-05	< 4.984E-05
PRDX6	chr1	< 1.000E-05	< 4.984E-05
PREP	chr6	< 1.000E-05	< 4.984E-05
PREX1	chr20	< 1.000E-05	< 4.984E-05
PRKACB	chr1	< 1.000E-05	< 4.984E-05
PRKCD	chr3	< 1.000E-05	< 4.984E-05
PRKCSH	chr19	< 1.000E-05	< 4.984E-05
PRKDC	chr8	< 1.000E-05	< 4.984E-05
PRPF19	chr11	< 1.000E-05	< 4.984E-05
PRRC2A	chr6	< 1.000E-05	< 4.984E-05
PSAP	chr10	< 1.000E-05	< 4.984E-05
PSEN1	chr14	< 1.000E-05	< 4.984E-05
PSMA3-AS1	chr14	< 1.000E-05	< 4.984E-05
PSMA7	chr20	< 1.000E-05	< 4.984E-05
PSMB10	chr16	< 1.000E-05	< 4.984E-05
PSMB8	chr6	< 1.000E-05	< 4.984E-05
PSMC3	chr11	< 1.000E-05	< 4.984E-05
PSMD11	chr17	< 1.000E-05	< 4.984E-05
PSMD3	chr17	< 1.000E-05	< 4.984E-05
PSME4	chr2	< 1.000E-05	< 4.984E-05
PSMG3	chr7	< 1.000E-05	< 4.984E-05
PSTPIP2	chr18	< 1.000E-05	< 4.984E-05
PTGR1	chr9	< 1.000E-05	< 4.984E-05
PTPN18	chr2	< 1.000E-05	< 4.984E-05
PTPN7	chr1	< 1.000E-05	< 4.984E-05
PTTG1IP	chr21	< 1.000E-05	< 4.984E-05
PUM2	chr2	< 1.000E-05	< 4.984E-05
QARS	chr3	< 1.000E-05	< 4.984E-05
QPRT	chr16	< 1.000E-05	< 4.984E-05
R3HDM4	chr19	< 1.000E-05	< 4.984E-05
RAB10	chr2	< 1.000E-05	< 4.984E-05
RAB11FIP1	chr8	< 1.000E-05	< 4.984E-05
RAB1A	chr2	< 1.000E-05	< 4.984E-05
RAB1B	chr11	< 1.000E-05	< 4.984E-05
RAB20	chr13	< 1.000E-05	< 4.984E-05
RAB2B	chr14	< 1.000E-05	< 4.984E-05
RAB38	chr11	< 1.000E-05	< 4.984E-05
RAB6A	chr11	< 1.000E-05	< 4.984E-05
RAB7A	chr3	< 1.000E-05	< 4.984E-05
RACGAP1	chr12	< 1.000E-05	< 4.984E-05
RALGDS	chr9	< 1.000E-05	< 4.984E-05
RANGAP1	chr22	< 1.000E-05	< 4.984E-05
RAPGEF1	chr9	< 1.000E-05	< 4.984E-05
RAPGEF6	chr5	< 1.000E-05	< 4.984E-05
RASSF4	chr10	< 1.000E-05	< 4.984E-05
RAVER1	chr19	< 1.000E-05	< 4.984E-05
RBM22	chr5	< 1.000E-05	< 4.984E-05
RBM47	chr4	< 1.000E-05	< 4.984E-05
RBMS1	chr2	< 1.000E-05	< 4.984E-05
RBPJ	chr4	< 1.000E-05	< 4.984E-05
RBSN	chr3	< 1.000E-05	< 4.984E-05
RC3H1	chr1	< 1.000E-05	< 4.984E-05
RCC1L	chr7	< 1.000E-05	< 4.984E-05
RCC2	chr1	< 1.000E-05	< 4.984E-05
RDH11	chr14	< 1.000E-05	< 4.984E-05
REEP5	chr5	< 1.000E-05	< 4.984E-05
RELT	chr11	< 1.000E-05	< 4.984E-05
RFWD2	chr1	< 1.000E-05	< 4.984E-05
RGL1	chr1	< 1.000E-05	< 4.984E-05
RHBDF2	chr17	< 1.000E-05	< 4.984E-05
RIOK3	chr18	< 1.000E-05	< 4.984E-05
RIT1	chr1	< 1.000E-05	< 4.984E-05
RMDN3	chr15	< 1.000E-05	< 4.984E-05
RNASEH2C	chr11	< 1.000E-05	< 4.984E-05
RNASEK-C17orf49	chr17	< 1.000E-05	< 4.984E-05
RNASEL	chr1	< 1.000E-05	< 4.984E-05
RNF135	chr17	< 1.000E-05	< 4.984E-05
RNF149	chr2	< 1.000E-05	< 4.984E-05
RNF166	chr16	< 1.000E-05	< 4.984E-05
RNF181	chr2	< 1.000E-05	< 4.984E-05
RNF19A	chr8	< 1.000E-05	< 4.984E-05
RNF5P1	chr6	< 1.000E-05	< 4.984E-05
RPL15	chr3	< 1.000E-05	< 4.984E-05
RPL27A	chr11	< 1.000E-05	< 4.984E-05
RPL3	chr22	< 1.000E-05	< 4.984E-05
RPL7A	chr9	< 1.000E-05	< 4.984E-05
RPL7L1	chr6	< 1.000E-05	< 4.984E-05
RPN2	chr20	< 1.000E-05	< 4.984E-05
RPRD1A	chr18	< 1.000E-05	< 4.984E-05
RPS20	chr8	< 1.000E-05	< 4.984E-05
RPS6KA1	chr1	< 1.000E-05	< 4.984E-05
RPSA	chr3	< 1.000E-05	< 4.984E-05
RRAGD	chr6	< 1.000E-05	< 4.984E-05
RRN3	chr16	< 1.000E-05	< 4.984E-05
RSL24D1	chr15	< 1.000E-05	< 4.984E-05
RTCB	chr22	< 1.000E-05	< 4.984E-05
RTFDC1	chr20	< 1.000E-05	< 4.984E-05
RUNX1	chr21	< 1.000E-05	< 4.984E-05
RUVBL1	chr3	< 1.000E-05	< 4.984E-05
RXRA	chr9	< 1.000E-05	< 4.984E-05
S100A9	chr1	< 1.000E-05	< 4.984E-05
SAMD1	chr19	< 1.000E-05	< 4.984E-05
SAR1A	chr10	< 1.000E-05	< 4.984E-05
SARAF	chr8	< 1.000E-05	< 4.984E-05
SART3	chr12	< 1.000E-05	< 4.984E-05
SBDS	chr7	< 1.000E-05	< 4.984E-05
SCAF11	chr12	< 1.000E-05	< 4.984E-05
SCARB2	chr4	< 1.000E-05	< 4.984E-05
SCIMP	chr17	< 1.000E-05	< 4.984E-05
SCO1	chr17	< 1.000E-05	< 4.984E-05
SDHB	chr1	< 1.000E-05	< 4.984E-05
SDHD	chr11	< 1.000E-05	< 4.984E-05
SEC22C	chr3	< 1.000E-05	< 4.984E-05
SEC24C	chr10	< 1.000E-05	< 4.984E-05
SEC62	chr3	< 1.000E-05	< 4.984E-05
SEL1L	chr14	< 1.000E-05	< 4.984E-05
SELPLG	chr12	< 1.000E-05	< 4.984E-05
SEMA4A	chr1	< 1.000E-05	< 4.984E-05
SEPHS1	chr10	< 1.000E-05	< 4.984E-05
44076	chr2	< 1.000E-05	< 4.984E-05
44083	chr17	< 1.000E-05	< 4.984E-05
SERBP1	chr1	< 1.000E-05	< 4.984E-05
SERINC1	chr6	< 1.000E-05	< 4.984E-05
SERP1	chr3	< 1.000E-05	< 4.984E-05
SERPINA1	chr14	< 1.000E-05	< 4.984E-05
SERPINB2	chr18	< 1.000E-05	< 4.984E-05
SERPING1	chr11	< 1.000E-05	< 4.984E-05
SF1	chr11	< 1.000E-05	< 4.984E-05
SF3A1	chr22	< 1.000E-05	< 4.984E-05
SFPQ	chr1	< 1.000E-05	< 4.984E-05
SH3BGRL3	chr1	< 1.000E-05	< 4.984E-05
SHCBP1	chr16	< 1.000E-05	< 4.984E-05
SHISA5	chr3	< 1.000E-05	< 4.984E-05
SHTN1	chr10	< 1.000E-05	< 4.984E-05
SIPA1	chr11	< 1.000E-05	< 4.984E-05
SIRPA	chr20	< 1.000E-05	< 4.984E-05
SLAMF7	chr1	< 1.000E-05	< 4.984E-05
SLAMF8	chr1	< 1.000E-05	< 4.984E-05
SLBP	chr4	< 1.000E-05	< 4.984E-05
SLC11A1	chr2	< 1.000E-05	< 4.984E-05
SLC15A3	chr11	< 1.000E-05	< 4.984E-05
SLC15A4	chr12	< 1.000E-05	< 4.984E-05
SLC1A4	chr2	< 1.000E-05	< 4.984E-05
SLC23A2	chr20	< 1.000E-05	< 4.984E-05
SLC28A3	chr9	< 1.000E-05	< 4.984E-05
SLC2A3	chr12	< 1.000E-05	< 4.984E-05
SLC2A5	chr1	< 1.000E-05	< 4.984E-05
SLC2A8	chr9	< 1.000E-05	< 4.984E-05
SLC31A1	chr9	< 1.000E-05	< 4.984E-05
SLC35F6	chr2	< 1.000E-05	< 4.984E-05
SLC37A2	chr11	< 1.000E-05	< 4.984E-05
SLC37A4	chr11	< 1.000E-05	< 4.984E-05
SLC38A7	chr16	< 1.000E-05	< 4.984E-05
SLC39A1	chr1	< 1.000E-05	< 4.984E-05
SLC39A11	chr17	< 1.000E-05	< 4.984E-05
SLC3A2	chr11	< 1.000E-05	< 4.984E-05
SLC43A2	chr17	< 1.000E-05	< 4.984E-05
SLC43A3	chr11	< 1.000E-05	< 4.984E-05
SLC7A5	chr16	< 1.000E-05	< 4.984E-05
SLC7A6	chr16	< 1.000E-05	< 4.984E-05
SLC7A8	chr14	< 1.000E-05	< 4.984E-05
SLC8B1	chr12	< 1.000E-05	< 4.984E-05
SLCO2B1	chr11	< 1.000E-05	< 4.984E-05
SMARCC1	chr3	< 1.000E-05	< 4.984E-05
SMC6	chr2	< 1.000E-05	< 4.984E-05
SMG1	chr16	< 1.000E-05	< 4.984E-05
SMG5	chr1	< 1.000E-05	< 4.984E-05
SMIM12	chr1	< 1.000E-05	< 4.984E-05
SNF8	chr17	< 1.000E-05	< 4.984E-05
SNRNP40	chr1	< 1.000E-05	< 4.984E-05
SNRPD3	chr22	< 1.000E-05	< 4.984E-05
SNW1	chr14	< 1.000E-05	< 4.984E-05
SNX17	chr2	< 1.000E-05	< 4.984E-05
SNX20	chr16	< 1.000E-05	< 4.984E-05
SNX6	chr14	< 1.000E-05	< 4.984E-05
SNX8	chr7	< 1.000E-05	< 4.984E-05
SOCS3	chr17	< 1.000E-05	< 4.984E-05
SON	chr21	< 1.000E-05	< 4.984E-05
SP3	chr2	< 1.000E-05	< 4.984E-05
SPAG7	chr17	< 1.000E-05	< 4.984E-05
SPATA13	chr13	< 1.000E-05	< 4.984E-05
SPCS3	chr4	< 1.000E-05	< 4.984E-05
SPG20	chr13	< 1.000E-05	< 4.984E-05
SPNS1	chr16	< 1.000E-05	< 4.984E-05
SPRED2	chr2	< 1.000E-05	< 4.984E-05
SPRYD3	chr12	< 1.000E-05	< 4.984E-05
SPRYD7	chr13	< 1.000E-05	< 4.984E-05
SPTLC1	chr9	< 1.000E-05	< 4.984E-05
SQLE	chr8	< 1.000E-05	< 4.984E-05
SQOR	chr15	< 1.000E-05	< 4.984E-05
SREBF2	chr22	< 1.000E-05	< 4.984E-05
SRP68	chr17	< 1.000E-05	< 4.984E-05
SRP9	chr1	< 1.000E-05	< 4.984E-05
SRPK2	chr7	< 1.000E-05	< 4.984E-05
SRSF6	chr20	< 1.000E-05	< 4.984E-05
SRXN1	chr20	< 1.000E-05	< 4.984E-05
SSH1	chr12	< 1.000E-05	< 4.984E-05
SSH2	chr17	< 1.000E-05	< 4.984E-05
SSRP1	chr11	< 1.000E-05	< 4.984E-05
ST3GAL2	chr16	< 1.000E-05	< 4.984E-05
ST6GALNAC4	chr9	< 1.000E-05	< 4.984E-05
ST6GALNAC6	chr9	< 1.000E-05	< 4.984E-05
ST8SIA4	chr5	< 1.000E-05	< 4.984E-05
STARD7	chr2	< 1.000E-05	< 4.984E-05
STAT1	chr2	< 1.000E-05	< 4.984E-05
STK25	chr2	< 1.000E-05	< 4.984E-05
STOM	chr9	< 1.000E-05	< 4.984E-05
STRADA	chr17	< 1.000E-05	< 4.984E-05
STRN	chr2	< 1.000E-05	< 4.984E-05
STT3B	chr3	< 1.000E-05	< 4.984E-05
STX3	chr11	< 1.000E-05	< 4.984E-05
STYXL1	chr7	< 1.000E-05	< 4.984E-05
SUCLA2	chr13	< 1.000E-05	< 4.984E-05
SUGP1	chr19	< 1.000E-05	< 4.984E-05
SUGP2	chr19	< 1.000E-05	< 4.984E-05
SUMF1	chr3	< 1.000E-05	< 4.984E-05
SUMO3	chr21	< 1.000E-05	< 4.984E-05
SUN2	chr22	< 1.000E-05	< 4.984E-05
SUSD6	chr14	< 1.000E-05	< 4.984E-05
SUZ12	chr17	< 1.000E-05	< 4.984E-05
SYMPK	chr19	< 1.000E-05	< 4.984E-05
SYNCRIP	chr6	< 1.000E-05	< 4.984E-05
SYNE1	chr6	< 1.000E-05	< 4.984E-05
SYPL1	chr7	< 1.000E-05	< 4.984E-05
TACC1	chr8	< 1.000E-05	< 4.984E-05
TANGO2	chr22	< 1.000E-05	< 4.984E-05
TAOK3	chr12	< 1.000E-05	< 4.984E-05
TARS	chr5	< 1.000E-05	< 4.984E-05
TBC1D1	chr4	< 1.000E-05	< 4.984E-05
TBC1D10A	chr22	< 1.000E-05	< 4.984E-05
TBC1D5	chr3	< 1.000E-05	< 4.984E-05
TBC1D9B	chr5	< 1.000E-05	< 4.984E-05
TBL1XR1	chr3	< 1.000E-05	< 4.984E-05
TBL2	chr7	< 1.000E-05	< 4.984E-05
TCF4	chr18	< 1.000E-05	< 4.984E-05
TCTN3	chr10	< 1.000E-05	< 4.984E-05
TDG	chr12	< 1.000E-05	< 4.984E-05
TDRD7	chr9	< 1.000E-05	< 4.984E-05
TEP1	chr14	< 1.000E-05	< 4.984E-05
TERF2IP	chr16	< 1.000E-05	< 4.984E-05
TFCP2	chr12	< 1.000E-05	< 4.984E-05
TFRC	chr3	< 1.000E-05	< 4.984E-05
TGFBR1	chr9	< 1.000E-05	< 4.984E-05
TGFBR2	chr3	< 1.000E-05	< 4.984E-05
TGM2	chr20	< 1.000E-05	< 4.984E-05
THAP4	chr2	< 1.000E-05	< 4.984E-05
THAP9-AS1	chr4	< 1.000E-05	< 4.984E-05
THBD	chr20	< 1.000E-05	< 4.984E-05
THEM4	chr1	< 1.000E-05	< 4.984E-05
THEMIS2	chr1	< 1.000E-05	< 4.984E-05
TIA1	chr2	< 1.000E-05	< 4.984E-05
TIAL1	chr10	< 1.000E-05	< 4.984E-05
TIMP2	chr17	< 1.000E-05	< 4.984E-05
TK1	chr17	< 1.000E-05	< 4.984E-05
TLE3	chr15	< 1.000E-05	< 4.984E-05
TLK1	chr2	< 1.000E-05	< 4.984E-05
TLN1	chr9	< 1.000E-05	< 4.984E-05
TM2D2	chr8	< 1.000E-05	< 4.984E-05
TMBIM1	chr2	< 1.000E-05	< 4.984E-05
TMC6	chr17	< 1.000E-05	< 4.984E-05
TMED10	chr14	< 1.000E-05	< 4.984E-05
TMED2	chr12	< 1.000E-05	< 4.984E-05
TMED4	chr7	< 1.000E-05	< 4.984E-05
TMED9	chr5	< 1.000E-05	< 4.984E-05
TMEM123	chr11	< 1.000E-05	< 4.984E-05
TMEM127	chr2	< 1.000E-05	< 4.984E-05
TMEM131	chr2	< 1.000E-05	< 4.984E-05
TMEM165	chr4	< 1.000E-05	< 4.984E-05
TMEM167A	chr5	< 1.000E-05	< 4.984E-05
TMEM168	chr7	< 1.000E-05	< 4.984E-05
TMEM189	chr20	< 1.000E-05	< 4.984E-05
TMEM2	chr9	< 1.000E-05	< 4.984E-05
TMEM209	chr7	< 1.000E-05	< 4.984E-05
TMEM245	chr9	< 1.000E-05	< 4.984E-05
TMEM261	chr9	< 1.000E-05	< 4.984E-05
TMEM30A	chr6	< 1.000E-05	< 4.984E-05
TMEM33	chr4	< 1.000E-05	< 4.984E-05
TMEM41B	chr11	< 1.000E-05	< 4.984E-05
TMEM59	chr1	< 1.000E-05	< 4.984E-05
TMEM60	chr7	< 1.000E-05	< 4.984E-05
TMPO	chr12	< 1.000E-05	< 4.984E-05
TMX1	chr14	< 1.000E-05	< 4.984E-05
TMX4	chr20	< 1.000E-05	< 4.984E-05
TNFAIP2	chr14	< 1.000E-05	< 4.984E-05
TNFRSF10B	chr8	< 1.000E-05	< 4.984E-05
TNFRSF1A	chr12	< 1.000E-05	< 4.984E-05
TNFRSF1B	chr1	< 1.000E-05	< 4.984E-05
TNFSF13B	chr13	< 1.000E-05	< 4.984E-05
TNKS2	chr10	< 1.000E-05	< 4.984E-05
TNPO1	chr5	< 1.000E-05	< 4.984E-05
TNPO2	chr19	< 1.000E-05	< 4.984E-05
TNPO3	chr7	< 1.000E-05	< 4.984E-05
TNS3	chr7	< 1.000E-05	< 4.984E-05
TOB2	chr22	< 1.000E-05	< 4.984E-05
TOP2A	chr17	< 1.000E-05	< 4.984E-05
TOPBP1	chr3	< 1.000E-05	< 4.984E-05
TPCN1	chr12	< 1.000E-05	< 4.984E-05
TPD52L2	chr20	< 1.000E-05	< 4.984E-05
TPMT	chr6	< 1.000E-05	< 4.984E-05
TPP2	chr13	< 1.000E-05	< 4.984E-05
TPR	chr1	< 1.000E-05	< 4.984E-05
TPST2	chr22	< 1.000E-05	< 4.984E-05
TRA2A	chr7	< 1.000E-05	< 4.984E-05
TRAPPC10	chr21	< 1.000E-05	< 4.984E-05
TRAPPC4	chr11	< 1.000E-05	< 4.984E-05
TRIAP1	chr12	< 1.000E-05	< 4.984E-05
TRIM21	chr11	< 1.000E-05	< 4.984E-05
TRIM25	chr17	< 1.000E-05	< 4.984E-05
TRPM7	chr15	< 1.000E-05	< 4.984E-05
TRUB2	chr9	< 1.000E-05	< 4.984E-05
TSC22D4	chr7	< 1.000E-05	< 4.984E-05
TTLL12	chr22	< 1.000E-05	< 4.984E-05
TTYH3	chr7	< 1.000E-05	< 4.984E-05
TUBA1A	chr12	< 1.000E-05	< 4.984E-05
TUSC2	chr3	< 1.000E-05	< 4.984E-05
TXNIP	chr1	< 1.000E-05	< 4.984E-05
TXNRD1	chr12	< 1.000E-05	< 4.984E-05
TYK2	chr19	< 1.000E-05	< 4.984E-05
UBA52	chr19	< 1.000E-05	< 4.984E-05
UBE2G2	chr21	< 1.000E-05	< 4.984E-05
UBE2J1	chr6	< 1.000E-05	< 4.984E-05
UBE2K	chr4	< 1.000E-05	< 4.984E-05
UBE2L3	chr22	< 1.000E-05	< 4.984E-05
UBE2N	chr12	< 1.000E-05	< 4.984E-05
UBE2Z	chr17	< 1.000E-05	< 4.984E-05
UBE3C	chr7	< 1.000E-05	< 4.984E-05
UBL3	chr13	< 1.000E-05	< 4.984E-05
UBP1	chr3	< 1.000E-05	< 4.984E-05
UBR4	chr1	< 1.000E-05	< 4.984E-05
UBR5	chr8	< 1.000E-05	< 4.984E-05
UBXN4	chr2	< 1.000E-05	< 4.984E-05
UFSP2	chr4	< 1.000E-05	< 4.984E-05
UGDH	chr4	< 1.000E-05	< 4.984E-05
ULK3	chr15	< 1.000E-05	< 4.984E-05
UNC13D	chr17	< 1.000E-05	< 4.984E-05
URI1	chr19	< 1.000E-05	< 4.984E-05
USF1	chr1	< 1.000E-05	< 4.984E-05
USP24	chr1	< 1.000E-05	< 4.984E-05
USP34	chr2	< 1.000E-05	< 4.984E-05
USP4	chr3	< 1.000E-05	< 4.984E-05
VARS	chr6	< 1.000E-05	< 4.984E-05
VASP	chr19	< 1.000E-05	< 4.984E-05
VAV3	chr1	< 1.000E-05	< 4.984E-05
VCP	chr9	< 1.000E-05	< 4.984E-05
VDAC1	chr5	< 1.000E-05	< 4.984E-05
VIM	chr10	< 1.000E-05	< 4.984E-05
WAPL	chr10	< 1.000E-05	< 4.984E-05
WASF2	chr1	< 1.000E-05	< 4.984E-05
WBP11	chr12	< 1.000E-05	< 4.984E-05
WBP2	chr17	< 1.000E-05	< 4.984E-05
WDFY4	chr10	< 1.000E-05	< 4.984E-05
WDR1	chr4	< 1.000E-05	< 4.984E-05
WDR11	chr10	< 1.000E-05	< 4.984E-05
WDR46	chr6	< 1.000E-05	< 4.984E-05
WDR82	chr3	< 1.000E-05	< 4.984E-05
WDR91	chr7	< 1.000E-05	< 4.984E-05
WIPF1	chr2	< 1.000E-05	< 4.984E-05
WSB1	chr17	< 1.000E-05	< 4.984E-05
WSB2	chr12	< 1.000E-05	< 4.984E-05
XPC	chr3	< 1.000E-05	< 4.984E-05
XPO6	chr16	< 1.000E-05	< 4.984E-05
XPO7	chr8	< 1.000E-05	< 4.984E-05
YBX1	chr1	< 1.000E-05	< 4.984E-05
YBX3	chr12	< 1.000E-05	< 4.984E-05
YKT6	chr7	< 1.000E-05	< 4.984E-05
YTHDC1	chr4	< 1.000E-05	< 4.984E-05
YWHAG	chr7	< 1.000E-05	< 4.984E-05
YWHAQ	chr2	< 1.000E-05	< 4.984E-05
ZBTB6	chr9	< 1.000E-05	< 4.984E-05
ZBTB7A	chr19	< 1.000E-05	< 4.984E-05
ZCCHC24	chr10	< 1.000E-05	< 4.984E-05
ZCCHC6	chr9	< 1.000E-05	< 4.984E-05
ZDHHC3	chr3	< 1.000E-05	< 4.984E-05
ZDHHC7	chr16	< 1.000E-05	< 4.984E-05
ZFC3H1	chr12	< 1.000E-05	< 4.984E-05
ZMPSTE24	chr1	< 1.000E-05	< 4.984E-05
ZNF281	chr1	< 1.000E-05	< 4.984E-05
ZNF385A	chr12	< 1.000E-05	< 4.984E-05
ZNF395	chr8	< 1.000E-05	< 4.984E-05
ZNF516	chr18	< 1.000E-05	< 4.984E-05
ZNF768	chr16	< 1.000E-05	< 4.984E-05
ZPR1	chr11	< 1.000E-05	< 4.984E-05
ZRANB2	chr1	< 1.000E-05	< 4.984E-05
ZSCAN16-AS1	chr6	< 1.000E-05	< 4.984E-05
AK2	chr1	1e-05	4.98411e-05
ALAD	chr9	1e-05	4.98411e-05
ALYREF	chr17	1e-05	4.98411e-05
ANO6	chr12	1e-05	4.98411e-05
ARHGAP22	chr10	1e-05	4.98411e-05
ARHGAP45	chr19	1e-05	4.98411e-05
ATG5	chr6	1e-05	4.98411e-05
CDKN1A	chr6	1e-05	4.98411e-05
CREBL2	chr12	1e-05	4.98411e-05
CTBP1	chr4	1e-05	4.98411e-05
DR1	chr1	1e-05	4.98411e-05
DYNC1LI2	chr16	1e-05	4.98411e-05
EFHD2	chr1	1e-05	4.98411e-05
ERI3	chr1	1e-05	4.98411e-05
FAM168B	chr2	1e-05	4.98411e-05
FCGR1B	chr1	1e-05	4.98411e-05
GMIP	chr19	1e-05	4.98411e-05
GON4L	chr1	1e-05	4.98411e-05
HNRNPA2B1	chr7	1e-05	4.98411e-05
ILF3	chr19	1e-05	4.98411e-05
IPO5	chr13	1e-05	4.98411e-05
IST1	chr16	1e-05	4.98411e-05
KLF13	chr15	1e-05	4.98411e-05
KMT2C	chr7	1e-05	4.98411e-05
LAMTOR2	chr1	1e-05	4.98411e-05
LINC01503	chr9	1e-05	4.98411e-05
MAN2A1	chr5	1e-05	4.98411e-05
MAP4K4	chr2	1e-05	4.98411e-05
MYO18A	chr17	1e-05	4.98411e-05
NFU1	chr2	1e-05	4.98411e-05
NUCKS1	chr1	1e-05	4.98411e-05
OSBPL1A	chr18	1e-05	4.98411e-05
OSBPL8	chr12	1e-05	4.98411e-05
PARL	chr3	1e-05	4.98411e-05
PARP1	chr1	1e-05	4.98411e-05
PARP4	chr13	1e-05	4.98411e-05
PDCD7	chr15	1e-05	4.98411e-05
PHC3	chr3	1e-05	4.98411e-05
PLK3	chr1	1e-05	4.98411e-05
PPP1R12C	chr19	1e-05	4.98411e-05
PRNP	chr20	1e-05	4.98411e-05
QRICH1	chr3	1e-05	4.98411e-05
SECTM1	chr17	1e-05	4.98411e-05
SH3GLB1	chr1	1e-05	4.98411e-05
SMPD1	chr11	1e-05	4.98411e-05
SND1	chr7	1e-05	4.98411e-05
SNU13	chr22	1e-05	4.98411e-05
STAT6	chr12	1e-05	4.98411e-05
STXBP5-AS1	chr6	1e-05	4.98411e-05
SUPT6H	chr17	1e-05	4.98411e-05
TBC1D2	chr9	1e-05	4.98411e-05
TBC1D8	chr2	1e-05	4.98411e-05
THOC1	chr18	1e-05	4.98411e-05
TK2	chr16	1e-05	4.98411e-05
TMEM110	chr3	1e-05	4.98411e-05
TMEM167B	chr1	1e-05	4.98411e-05
TREM1	chr6	1e-05	4.98411e-05
USP47	chr11	1e-05	4.98411e-05
VRK3	chr19	1e-05	4.98411e-05
WDFY3	chr4	1e-05	4.98411e-05
YME1L1	chr10	1e-05	4.98411e-05
ZCRB1	chr12	1e-05	4.98411e-05
ZNF638	chr2	1e-05	4.98411e-05
ZYX	chr7	1e-05	4.98411e-05
ACSL1	chr4	1e-05	4.98411e-05
ACTR2	chr2	1e-05	4.98411e-05
ALDH7A1	chr5	1e-05	4.98411e-05
ANO10	chr3	1e-05	4.98411e-05
ARSB	chr5	1e-05	4.98411e-05
ATP6V1D	chr14	1e-05	4.98411e-05
CADM1	chr11	1e-05	4.98411e-05
CD300E	chr17	1e-05	4.98411e-05
CDC42	chr1	1e-05	4.98411e-05
CENPJ	chr13	1e-05	4.98411e-05
CXXC5	chr5	1e-05	4.98411e-05
DCXR	chr17	1e-05	4.98411e-05
DNAJC2	chr7	1e-05	4.98411e-05
EEF1D	chr8	1e-05	4.98411e-05
GIMAP2	chr7	1e-05	4.98411e-05
GRINA	chr8	1e-05	4.98411e-05
H1F0	chr22	1e-05	4.98411e-05
IARS2	chr1	1e-05	4.98411e-05
IGF2R	chr6	1e-05	4.98411e-05
KIAA0391	chr14	1e-05	4.98411e-05
LEPROT	chr1	1e-05	4.98411e-05
LOC102724297	chr3	1e-05	4.98411e-05
MAF1	chr8	1e-05	4.98411e-05
MCM3AP	chr21	1e-05	4.98411e-05
MVD	chr16	1e-05	4.98411e-05
NUSAP1	chr15	1e-05	4.98411e-05
PEPD	chr19	1e-05	4.98411e-05
PHACTR4	chr1	1e-05	4.98411e-05
PKD1P6-NPIPP1	chr16	1e-05	4.98411e-05
PLEK	chr2	1e-05	4.98411e-05
PRADC1	chr2	1e-05	4.98411e-05
PRKAR1A	chr17	1e-05	4.98411e-05
PTPN1	chr20	1e-05	4.98411e-05
RDX	chr11	1e-05	4.98411e-05
RWDD4	chr4	1e-05	4.98411e-05
SEC13	chr3	1e-05	4.98411e-05
SFXN3	chr10	1e-05	4.98411e-05
SLC38A9	chr5	1e-05	4.98411e-05
SRRM1	chr1	1e-05	4.98411e-05
SRSF1	chr17	1e-05	4.98411e-05
STX7	chr6	1e-05	4.98411e-05
TDRD6	chr6	1e-05	4.98411e-05
TFDP2	chr3	1e-05	4.98411e-05
TMEM119	chr12	1e-05	4.98411e-05
TMEM219	chr16	1e-05	4.98411e-05
TRIM4	chr7	1e-05	4.98411e-05
TRIP11	chr14	1e-05	4.98411e-05
TTC1	chr5	1e-05	4.98411e-05
UBASH3B	chr11	1e-05	4.98411e-05
VDAC2	chr10	1e-05	4.98411e-05
VPS4A	chr16	1e-05	4.98411e-05
WASHC5	chr8	1e-05	4.98411e-05
YTHDF3	chr8	1e-05	4.98411e-05
ZMAT5	chr22	1e-05	4.98411e-05
AGFG1	chr2	2e-05	9.32134e-05
ANKH	chr5	2e-05	9.32134e-05
ANKLE2	chr12	2e-05	9.32134e-05
AOAH	chr7	2e-05	9.32134e-05
ARFGEF1	chr8	2e-05	9.32134e-05
ARHGAP21	chr10	2e-05	9.32134e-05
ATM	chr11	2e-05	9.32134e-05
BTBD6	chr14	2e-05	9.32134e-05
CAPN2	chr1	2e-05	9.32134e-05
CC2D1B	chr1	2e-05	9.32134e-05
CCNL1	chr3	2e-05	9.32134e-05
CD151	chr11	2e-05	9.32134e-05
CD180	chr5	2e-05	9.32134e-05
CDIPT	chr16	2e-05	9.32134e-05
CHMP7	chr8	2e-05	9.32134e-05
CLTC	chr17	2e-05	9.32134e-05
COMMD5	chr8	2e-05	9.32134e-05
CPOX	chr3	2e-05	9.32134e-05
CRYZ	chr1	2e-05	9.32134e-05
CSF1	chr1	2e-05	9.32134e-05
DCAF1	chr3	2e-05	9.32134e-05
DDAH2	chr6	2e-05	9.32134e-05
DNAJC3	chr13	2e-05	9.32134e-05
DNMT1	chr19	2e-05	9.32134e-05
ELOA	chr1	2e-05	9.32134e-05
EML4	chr2	2e-05	9.32134e-05
ERAP2	chr5	2e-05	9.32134e-05
ERGIC3	chr20	2e-05	9.32134e-05
ETS2	chr21	2e-05	9.32134e-05
FLOT1	chr6	2e-05	9.32134e-05
GNA12	chr7	2e-05	9.32134e-05
GPATCH8	chr17	2e-05	9.32134e-05
HLA-DMA	chr6	2e-05	9.32134e-05
HPS5	chr11	2e-05	9.32134e-05
HSBP1	chr16	2e-05	9.32134e-05
IMPA1	chr8	2e-05	9.32134e-05
IQSEC1	chr3	2e-05	9.32134e-05
KLF16	chr19	2e-05	9.32134e-05
LRRC57	chr15	2e-05	9.32134e-05
LRRFIP1	chr2	2e-05	9.32134e-05
MBD3	chr19	2e-05	9.32134e-05
MFN2	chr1	2e-05	9.32134e-05
NFKBIE	chr6	2e-05	9.32134e-05
NPIPB5	chr16	2e-05	9.32134e-05
NT5C3B	chr17	2e-05	9.32134e-05
OAZ1	chr19	2e-05	9.32134e-05
OLFML3	chr1	2e-05	9.32134e-05
PCCB	chr3	2e-05	9.32134e-05
PDS5B	chr13	2e-05	9.32134e-05
POLR2A	chr17	2e-05	9.32134e-05
PROSER1	chr13	2e-05	9.32134e-05
PTP4A1	chr6	2e-05	9.32134e-05
PTPRA	chr20	2e-05	9.32134e-05
RBL2	chr16	2e-05	9.32134e-05
RMDN1	chr8	2e-05	9.32134e-05
RNF145	chr5	2e-05	9.32134e-05
RNF44	chr5	2e-05	9.32134e-05
RPS2	chr16	2e-05	9.32134e-05
RSL1D1	chr16	2e-05	9.32134e-05
RTF1	chr15	2e-05	9.32134e-05
SELENOK	chr3	2e-05	9.32134e-05
SERTAD1	chr19	2e-05	9.32134e-05
SHKBP1	chr19	2e-05	9.32134e-05
SHQ1	chr3	2e-05	9.32134e-05
SIRT2	chr19	2e-05	9.32134e-05
SLC1A5	chr19	2e-05	9.32134e-05
SPI1	chr11	2e-05	9.32134e-05
SPIRE1	chr18	2e-05	9.32134e-05
SPOP	chr17	2e-05	9.32134e-05
STK38	chr6	2e-05	9.32134e-05
SURF4	chr9	2e-05	9.32134e-05
SYK	chr9	2e-05	9.32134e-05
TCF19	chr6	2e-05	9.32134e-05
TRAFD1	chr12	2e-05	9.32134e-05
TRIM27	chr6	2e-05	9.32134e-05
TUBA1C	chr12	2e-05	9.32134e-05
UAP1L1	chr9	2e-05	9.32134e-05
UBE2Q1	chr1	2e-05	9.32134e-05
UPF1	chr19	2e-05	9.32134e-05
UPK3BL1	chr7	2e-05	9.32134e-05
VNN2	chr6	2e-05	9.32134e-05
VPS26A	chr10	2e-05	9.32134e-05
YIF1A	chr11	2e-05	9.32134e-05
ABCF3	chr3	3e-05	0.000133955
ANAPC7	chr12	3e-05	0.000133955
ATP1A1	chr1	3e-05	0.000133955
ATP6V1C1	chr8	3e-05	0.000133955
ATP8B1	chr18	3e-05	0.000133955
ATP8B4	chr15	3e-05	0.000133955
BROX	chr1	3e-05	0.000133955
CCDC25	chr8	3e-05	0.000133955
CCNY	chr10	3e-05	0.000133955
CNOT2	chr12	3e-05	0.000133955
CYB561D2	chr3	3e-05	0.000133955
DCSTAMP	chr8	3e-05	0.000133955
DESI1	chr22	3e-05	0.000133955
DHX29	chr5	3e-05	0.000133955
ECHDC1	chr6	3e-05	0.000133955
EIF3J	chr15	3e-05	0.000133955
EIF5A	chr17	3e-05	0.000133955
ELL	chr19	3e-05	0.000133955
FDX1	chr11	3e-05	0.000133955
FKBP1A	chr20	3e-05	0.000133955
FRG1	chr4	3e-05	0.000133955
GNAS	chr20	3e-05	0.000133955
HMGCR	chr5	3e-05	0.000133955
JAK3	chr19	3e-05	0.000133955
KIAA2013	chr1	3e-05	0.000133955
LGALS9	chr17	3e-05	0.000133955
MANBA	chr4	3e-05	0.000133955
MAVS	chr20	3e-05	0.000133955
MCCC1	chr3	3e-05	0.000133955
MERTK	chr2	3e-05	0.000133955
MYO1D	chr17	3e-05	0.000133955
NOP16	chr5	3e-05	0.000133955
PIK3CD	chr1	3e-05	0.000133955
PNISR	chr6	3e-05	0.000133955
POGK	chr1	3e-05	0.000133955
POLDIP2	chr17	3e-05	0.000133955
POLR1A	chr2	3e-05	0.000133955
PPP1CB	chr2	3e-05	0.000133955
PSMD14	chr2	3e-05	0.000133955
PSMD2	chr3	3e-05	0.000133955
RELA	chr11	3e-05	0.000133955
RPL27	chr17	3e-05	0.000133955
SCAMP2	chr15	3e-05	0.000133955
SH3BP2	chr4	3e-05	0.000133955
SMAD2	chr18	3e-05	0.000133955
SMURF2	chr17	3e-05	0.000133955
SREBF1	chr17	3e-05	0.000133955
STARD4	chr5	3e-05	0.000133955
TFIP11	chr22	3e-05	0.000133955
TRMO	chr9	3e-05	0.000133955
UBQLN1	chr9	3e-05	0.000133955
VPS28	chr8	3e-05	0.000133955
WDR41	chr5	3e-05	0.000133955
WLS	chr1	3e-05	0.000133955
ZBTB24	chr6	3e-05	0.000133955
ZNF394	chr7	3e-05	0.000133955
ARF6	chr14	4e-05	0.000173411
ATP13A3	chr3	4e-05	0.000173411
CD27-AS1	chr12	4e-05	0.000173411
CNBP	chr3	4e-05	0.000173411
COX18	chr4	4e-05	0.000173411
CPT2	chr1	4e-05	0.000173411
DDT	chr22	4e-05	0.000173411
EGLN2	chr19	4e-05	0.000173411
EIF4E2	chr2	4e-05	0.000173411
EPB41L2	chr6	4e-05	0.000173411
GLS	chr2	4e-05	0.000173411
GNE	chr9	4e-05	0.000173411
GPR107	chr9	4e-05	0.000173411
HACD3	chr15	4e-05	0.000173411
IGFBP4	chr17	4e-05	0.000173411
IMPDH2	chr3	4e-05	0.000173411
MRPL50	chr9	4e-05	0.000173411
MRPL9	chr1	4e-05	0.000173411
NBPF15	chr1	4e-05	0.000173411
NDUFAF1	chr15	4e-05	0.000173411
OAZ2	chr15	4e-05	0.000173411
PEF1	chr1	4e-05	0.000173411
PIM1	chr6	4e-05	0.000173411
PRMT2	chr21	4e-05	0.000173411
PSMD5	chr9	4e-05	0.000173411
PURB	chr7	4e-05	0.000173411
RAB35	chr12	4e-05	0.000173411
RABL3	chr3	4e-05	0.000173411
SDF2L1	chr22	4e-05	0.000173411
SF3B2	chr11	4e-05	0.000173411
SNAP23	chr15	4e-05	0.000173411
SSR1	chr6	4e-05	0.000173411
STX8	chr17	4e-05	0.000173411
TMSB10	chr2	4e-05	0.000173411
TPP1	chr11	4e-05	0.000173411
TRAK2	chr2	4e-05	0.000173411
WDR74	chr11	4e-05	0.000173411
XRCC5	chr2	4e-05	0.000173411
ZADH2	chr18	4e-05	0.000173411
ZBTB1	chr14	4e-05	0.000173411
ABCE1	chr4	5e-05	0.000211383
BOLA2-SMG1P6	chr16	5e-05	0.000211383
BRK1	chr3	5e-05	0.000211383
C1RL	chr12	5e-05	0.000211383
CACNA2D4	chr12	5e-05	0.000211383
DENND4B	chr1	5e-05	0.000211383
DNAJC1	chr10	5e-05	0.000211383
EIF3I	chr1	5e-05	0.000211383
EPC1	chr10	5e-05	0.000211383
F3	chr1	5e-05	0.000211383
IMPAD1	chr8	5e-05	0.000211383
LMAN2	chr5	5e-05	0.000211383
LZIC	chr1	5e-05	0.000211383
MAPRE2	chr18	5e-05	0.000211383
MMP24-AS1	chr20	5e-05	0.000211383
MPC1	chr6	5e-05	0.000211383
MTSS1	chr8	5e-05	0.000211383
NPIPB3	chr16	5e-05	0.000211383
NRDC	chr1	5e-05	0.000211383
PLEK2	chr14	5e-05	0.000211383
POLR2J3	chr7	5e-05	0.000211383
PTPN11	chr12	5e-05	0.000211383
RAD21	chr8	5e-05	0.000211383
RAN	chr12	5e-05	0.000211383
RPS5	chr19	5e-05	0.000211383
SH2B3	chr12	5e-05	0.000211383
SLAMF1	chr1	5e-05	0.000211383
SPRED1	chr15	5e-05	0.000211383
STK32C	chr10	5e-05	0.000211383
TBC1D4	chr13	5e-05	0.000211383
TMEM115	chr3	5e-05	0.000211383
TMEM205	chr19	5e-05	0.000211383
TMEM208	chr16	5e-05	0.000211383
TNFRSF21	chr6	5e-05	0.000211383
TP53	chr17	5e-05	0.000211383
AAED1	chr9	6e-05	0.000246832
ALDH4A1	chr1	6e-05	0.000246832
ALOX5AP	chr13	6e-05	0.000246832
ATP1B3	chr3	6e-05	0.000246832
BAIAP2-AS1	chr17	6e-05	0.000246832
BET1L	chr11	6e-05	0.000246832
BST1	chr4	6e-05	0.000246832
CASP3	chr4	6e-05	0.000246832
CCDC85B	chr11	6e-05	0.000246832
COPZ2	chr17	6e-05	0.000246832
CTNNBL1	chr20	6e-05	0.000246832
DLST	chr14	6e-05	0.000246832
FAF2	chr5	6e-05	0.000246832
GNPDA1	chr5	6e-05	0.000246832
HACD4	chr9	6e-05	0.000246832
LACC1	chr13	6e-05	0.000246832
MAPK14	chr6	6e-05	0.000246832
MFSD14B	chr9	6e-05	0.000246832
MIA3	chr1	6e-05	0.000246832
MVP	chr16	6e-05	0.000246832
NDUFA8	chr9	6e-05	0.000246832
NGRN	chr15	6e-05	0.000246832
NR2C1	chr12	6e-05	0.000246832
PBX2	chr6	6e-05	0.000246832
PDCD2	chr6	6e-05	0.000246832
PKD1P1	chr16	6e-05	0.000246832
POLR2K	chr8	6e-05	0.000246832
RAB29	chr1	6e-05	0.000246832
RPS11	chr19	6e-05	0.000246832
RSPH3	chr6	6e-05	0.000246832
SERPINB6	chr6	6e-05	0.000246832
SF3B1	chr2	6e-05	0.000246832
SLC25A39	chr17	6e-05	0.000246832
SLC7A7	chr14	6e-05	0.000246832
TOP3A	chr17	6e-05	0.000246832
TOR4A	chr9	6e-05	0.000246832
TSPO	chr22	6e-05	0.000246832
WASHC1	chr9	6e-05	0.000246832
ZNF468	chr19	6e-05	0.000246832
ADAR	chr1	7e-05	0.000283087
AP1S1	chr7	7e-05	0.000283087
C12orf4	chr12	7e-05	0.000283087
CBX5	chr12	7e-05	0.000283087
CITED2	chr6	7e-05	0.000283087
DUSP1	chr5	7e-05	0.000283087
FURIN	chr15	7e-05	0.000283087
GUF1	chr4	7e-05	0.000283087
HDHD2	chr18	7e-05	0.000283087
LYSMD2	chr15	7e-05	0.000283087
MFHAS1	chr8	7e-05	0.000283087
POM121	chr7	7e-05	0.000283087
POU2F2	chr19	7e-05	0.000283087
PPP2R5E	chr14	7e-05	0.000283087
PTMS	chr12	7e-05	0.000283087
RBBP9	chr20	7e-05	0.000283087
RNPEPL1	chr2	7e-05	0.000283087
SHMT2	chr12	7e-05	0.000283087
STK4	chr20	7e-05	0.000283087
TAF10	chr11	7e-05	0.000283087
TLR4	chr9	7e-05	0.000283087
TM2D1	chr1	7e-05	0.000283087
TNFSF14	chr19	7e-05	0.000283087
TXN2	chr22	7e-05	0.000283087
VPS53	chr17	7e-05	0.000283087
APPBP2	chr17	8e-05	0.000319411
CLN3	chr16	8e-05	0.000319411
COPA	chr1	8e-05	0.000319411
DHX8	chr17	8e-05	0.000319411
FBXW11	chr5	8e-05	0.000319411
IL16	chr15	8e-05	0.000319411
KCNMB1	chr5	8e-05	0.000319411
LIMS1	chr2	8e-05	0.000319411
NRIP3	chr11	8e-05	0.000319411
OLR1	chr12	8e-05	0.000319411
PPP1R14B	chr11	8e-05	0.000319411
RAB14	chr9	8e-05	0.000319411
SRC	chr20	8e-05	0.000319411
STX6	chr1	8e-05	0.000319411
SYT11	chr1	8e-05	0.000319411
THAP5	chr7	8e-05	0.000319411
UBE2D1	chr10	8e-05	0.000319411
UBE2W	chr8	8e-05	0.000319411
UGGT1	chr2	8e-05	0.000319411
AFTPH	chr2	9e-05	0.000354353
ASB13	chr10	9e-05	0.000354353
CDK9	chr9	9e-05	0.000354353
COG8	chr16	9e-05	0.000354353
DOCK10	chr2	9e-05	0.000354353
FES	chr15	9e-05	0.000354353
KIF23	chr15	9e-05	0.000354353
KIF2A	chr5	9e-05	0.000354353
LRP10	chr14	9e-05	0.000354353
MAZ	chr16	9e-05	0.000354353
MIS18A	chr21	9e-05	0.000354353
NSMAF	chr8	9e-05	0.000354353
PRR11	chr17	9e-05	0.000354353
PXN	chr12	9e-05	0.000354353
SDF2	chr17	9e-05	0.000354353
SRGAP2	chr1	9e-05	0.000354353
ST20	chr15	9e-05	0.000354353
TEKT4P2	chr21	9e-05	0.000354353
TFPT	chr19	9e-05	0.000354353
TOR1AIP2	chr1	9e-05	0.000354353
ZNF542P	chr19	9e-05	0.000354353
ADAM9	chr8	0.0001	0.000387833
AGAP3	chr7	0.0001	0.000387833
ARHGAP9	chr12	0.0001	0.000387833
ARL5A	chr2	0.0001	0.000387833
CCL4	chr17	0.0001	0.000387833
CMTM3	chr16	0.0001	0.000387833
GPR183	chr13	0.0001	0.000387833
IFITM10	chr11	0.0001	0.000387833
KAT6A	chr8	0.0001	0.000387833
MRPL19	chr2	0.0001	0.000387833
NISCH	chr3	0.0001	0.000387833
NIT1	chr1	0.0001	0.000387833
PDPN	chr1	0.0001	0.000387833
PLEKHM2	chr1	0.0001	0.000387833
POLR2B	chr4	0.0001	0.000387833
PON2	chr7	0.0001	0.000387833
PTPN12	chr7	0.0001	0.000387833
RPL4	chr15	0.0001	0.000387833
RSRC2	chr12	0.0001	0.000387833
SLC19A2	chr1	0.0001	0.000387833
SLC35E2B	chr1	0.0001	0.000387833
SRI	chr7	0.0001	0.000387833
TPX2	chr20	0.0001	0.000387833
ACSS1	chr20	0.00011	0.000422766
C2	chr6	0.00011	0.000422766
C9orf72	chr9	0.00011	0.000422766
ELF2	chr4	0.00011	0.000422766
HADHA	chr2	0.00011	0.000422766
IDH3B	chr20	0.00011	0.000422766
MFSD6	chr2	0.00011	0.000422766
MRE11	chr11	0.00011	0.000422766
MUL1	chr1	0.00011	0.000422766
NQO2	chr6	0.00011	0.000422766
PBXIP1	chr1	0.00011	0.000422766
SNTB1	chr8	0.00011	0.000422766
TEX261	chr2	0.00011	0.000422766
WASH3P	chr15	0.00011	0.000422766
ALDH2	chr12	0.00012	0.000455618
APTX	chr9	0.00012	0.000455618
BCL2A1	chr15	0.00012	0.000455618
BIN1	chr2	0.00012	0.000455618
C20orf27	chr20	0.00012	0.000455618
CCDC14	chr3	0.00012	0.000455618
DAZAP1	chr19	0.00012	0.000455618
EXOC5	chr14	0.00012	0.000455618
GOT2	chr16	0.00012	0.000455618
GRAMD4	chr22	0.00012	0.000455618
HAGH	chr16	0.00012	0.000455618
KPNA3	chr13	0.00012	0.000455618
LSM14A	chr19	0.00012	0.000455618
LST1	chr6	0.00012	0.000455618
NBPF10	chr1	0.00012	0.000455618
PTPRE	chr10	0.00012	0.000455618
RRBP1	chr20	0.00012	0.000455618
SDC4	chr20	0.00012	0.000455618
SDHA	chr5	0.00012	0.000455618
CD28	chr2	0.00013	0.000489223
DSTN	chr20	0.00013	0.000489223
GPR132	chr14	0.00013	0.000489223
LHFPL2	chr5	0.00013	0.000489223
LMNB1	chr5	0.00013	0.000489223
MITD1	chr2	0.00013	0.000489223
MS4A6A	chr11	0.00013	0.000489223
MTHFD1	chr14	0.00013	0.000489223
PIH1D1	chr19	0.00013	0.000489223
RABEP1	chr17	0.00013	0.000489223
SNX24	chr5	0.00013	0.000489223
SPTAN1	chr9	0.00013	0.000489223
TLK2	chr17	0.00013	0.000489223
VPS16	chr20	0.00013	0.000489223
ANP32E	chr1	0.00014	0.000523551
CALHM2	chr10	0.00014	0.000523551
CHD6	chr20	0.00014	0.000523551
D2HGDH	chr2	0.00014	0.000523551
HTATSF1P2	chr6	0.00014	0.000523551
JUP	chr17	0.00014	0.000523551
MANF	chr3	0.00014	0.000523551
RABGGTA	chr14	0.00014	0.000523551
SDCCAG3	chr9	0.00014	0.000523551
UBE2S	chr19	0.00014	0.000523551
CSF3R	chr1	0.00015	0.000558146
DPP3	chr11	0.00015	0.000558146
MAP3K3	chr17	0.00015	0.000558146
NEMF	chr14	0.00015	0.000558146
PTPRJ	chr11	0.00015	0.000558146
SRSF3	chr6	0.00015	0.000558146
VOPP1	chr7	0.00015	0.000558146
ZNF770	chr15	0.00015	0.000558146
ACTR1A	chr10	0.00016	0.000590563
AGA	chr4	0.00016	0.000590563
ARHGAP27P1-BPTFP1-KPNA2P3	chr17	0.00016	0.000590563
C19orf66	chr19	0.00016	0.000590563
CDC6	chr17	0.00016	0.000590563
COPS5	chr8	0.00016	0.000590563
CREG1	chr1	0.00016	0.000590563
FZD1	chr7	0.00016	0.000590563
HEXB	chr5	0.00016	0.000590563
INPP5D	chr2	0.00016	0.000590563
ITGAV	chr2	0.00016	0.000590563
MAP1S	chr19	0.00016	0.000590563
UBE3A	chr15	0.00016	0.000590563
ABCC5	chr3	0.00017	0.000622081
ALG8	chr11	0.00017	0.000622081
C4orf46	chr4	0.00017	0.000622081
COG3	chr13	0.00017	0.000622081
CYB5R3	chr22	0.00017	0.000622081
DHCR24	chr1	0.00017	0.000622081
FABP4	chr8	0.00017	0.000622081
GBF1	chr10	0.00017	0.000622081
GDI2	chr10	0.00017	0.000622081
HADH	chr4	0.00017	0.000622081
HSD17B4	chr5	0.00017	0.000622081
RING1	chr6	0.00017	0.000622081
44085	chr4	0.00017	0.000622081
STAT3	chr17	0.00017	0.000622081
AGTPBP1	chr9	0.00018	0.000653459
CCND3	chr6	0.00018	0.000653459
CENPB	chr20	0.00018	0.000653459
CHD1L	chr1	0.00018	0.000653459
ICAM1	chr19	0.00018	0.000653459
MARCKS	chr6	0.00018	0.000653459
MRPL12	chr17	0.00018	0.000653459
PPIL3	chr2	0.00018	0.000653459
PRKACA	chr19	0.00018	0.000653459
RBM6	chr3	0.00018	0.000653459
SLC1A3	chr5	0.00018	0.000653459
SLC7A11	chr4	0.00018	0.000653459
TXLNA	chr1	0.00018	0.000653459
ACOT13	chr6	0.00019	0.000685172
BCAT2	chr19	0.00019	0.000685172
C16orf70	chr16	0.00019	0.000685172
DRAM2	chr1	0.00019	0.000685172
HLA-DRA	chr6	0.00019	0.000685172
KCTD9	chr8	0.00019	0.000685172
NBR1	chr17	0.00019	0.000685172
NHP2	chr5	0.00019	0.000685172
NOL9	chr1	0.00019	0.000685172
RBM26	chr13	0.00019	0.000685172
SORBS3	chr8	0.00019	0.000685172
CCDC125	chr5	0.0002	0.000715606
DYNLT1	chr6	0.0002	0.000715606
GIMAP8	chr7	0.0002	0.000715606
ITGAL	chr16	0.0002	0.000715606
LMAN2L	chr2	0.0002	0.000715606
NDUFA10	chr2	0.0002	0.000715606
PHYH	chr10	0.0002	0.000715606
PNO1	chr2	0.0002	0.000715606
RFLNB	chr17	0.0002	0.000715606
RHNO1	chr12	0.0002	0.000715606
STX12	chr1	0.0002	0.000715606
TPGS2	chr18	0.0002	0.000715606
TXNDC17	chr17	0.0002	0.000715606
ABCD4	chr14	0.00021	0.000747349
ASCC2	chr22	0.00021	0.000747349
DHRS1	chr14	0.00021	0.000747349
HEIH	chr5	0.00021	0.000747349
OAT	chr10	0.00021	0.000747349
PAIP2	chr5	0.00021	0.000747349
PLXDC2	chr10	0.00021	0.000747349
RMND5A	chr2	0.00021	0.000747349
SH3BP5-AS1	chr3	0.00021	0.000747349
EMC3	chr3	0.00022	0.000779216
GRK2	chr11	0.00022	0.000779216
NFYC	chr1	0.00022	0.000779216
OCIAD1	chr4	0.00022	0.000779216
PPM1B	chr2	0.00022	0.000779216
ROCK1	chr18	0.00022	0.000779216
SMYD4	chr17	0.00022	0.000779216
TMEM50B	chr21	0.00022	0.000779216
ARL8B	chr3	0.00023	0.000810301
CCT5	chr5	0.00023	0.000810301
CMIP	chr16	0.00023	0.000810301
CTNS	chr17	0.00023	0.000810301
PPIC	chr5	0.00023	0.000810301
RELB	chr19	0.00023	0.000810301
ROGDI	chr16	0.00023	0.000810301
RPL6	chr12	0.00023	0.000810301
ZDHHC5	chr11	0.00023	0.000810301
ANKRD50	chr4	0.00024	0.000840564
GPRIN3	chr4	0.00024	0.000840564
HSD17B11	chr4	0.00024	0.000840564
MCUR1	chr6	0.00024	0.000840564
NCKAP5L	chr12	0.00024	0.000840564
NIPAL2	chr8	0.00024	0.000840564
NPRL2	chr3	0.00024	0.000840564
PITHD1	chr1	0.00024	0.000840564
PRMT1	chr19	0.00024	0.000840564
RPN1	chr3	0.00024	0.000840564
GAA	chr17	0.00025	0.000874047
ITPA	chr20	0.00025	0.000874047
STK17B	chr2	0.00025	0.000874047
APOL2	chr22	0.00026	0.000905821
EIF4G2	chr11	0.00026	0.000905821
FARSB	chr2	0.00026	0.000905821
LOC100996447	chr3	0.00026	0.000905821
NSD3	chr8	0.00026	0.000905821
PPP4R1	chr18	0.00026	0.000905821
DTX2	chr7	0.00027	0.000937373
ECH1	chr19	0.00027	0.000937373
FNTA	chr8	0.00027	0.000937373
PLCG2	chr16	0.00027	0.000937373
PRRC2C	chr1	0.00027	0.000937373
SMARCB1	chr22	0.00027	0.000937373
HOOK3	chr8	0.00028	0.000967583
HSD3B7	chr16	0.00028	0.000967583
IFNAR2	chr21	0.00028	0.000967583
INTS5	chr11	0.00028	0.000967583
RASSF2	chr20	0.00028	0.000967583
SYVN1	chr11	0.00028	0.000967583
TNFRSF14	chr1	0.00028	0.000967583
XRCC1	chr19	0.00028	0.000967583
CBX4	chr17	0.00029	0.000994071
CELSR1	chr22	0.00029	0.000994071
ESYT1	chr12	0.00029	0.000994071
IL1RN	chr2	0.00029	0.000994071
LNPK	chr2	0.00029	0.000994071
NOMO2	chr16	0.00029	0.000994071
PLCB2	chr15	0.00029	0.000994071
PWP1	chr12	0.00029	0.000994071
RALY	chr20	0.00029	0.000994071
RPL23AP82	chr22	0.00029	0.000994071
SMU1	chr9	0.00029	0.000994071
SNHG7	chr9	0.00029	0.000994071
TRIM14	chr9	0.00029	0.000994071
ZNHIT6	chr1	0.00029	0.000994071
EIF4E3	chr3	0.0003	0.00102423
MDM4	chr1	0.0003	0.00102423
NUMB	chr14	0.0003	0.00102423
RBM42	chr19	0.0003	0.00102423
RPS16	chr19	0.0003	0.00102423
TXNDC15	chr5	0.0003	0.00102423
WASHC4	chr12	0.0003	0.00102423
ABI3	chr17	0.00031	0.00105655
EXT1	chr8	0.00031	0.00105655
FRA10AC1	chr10	0.00031	0.00105655
C7orf50	chr7	0.00032	0.00108753
GIPC1	chr19	0.00032	0.00108753
OAS3	chr12	0.00032	0.00108753
PANX1	chr11	0.00032	0.00108753
UQCR11	chr19	0.00032	0.00108753
ANKRD22	chr10	0.00033	0.00111705
AP3B1	chr5	0.00033	0.00111705
FAM107B	chr10	0.00033	0.00111705
MAP4K1	chr19	0.00033	0.00111705
SAT2	chr17	0.00033	0.00111705
SENP2	chr3	0.00033	0.00111705
TCAIM	chr3	0.00033	0.00111705
ITGB7	chr12	0.00034	0.00114829
KDM2B	chr12	0.00034	0.00114829
RARS2	chr6	0.00034	0.00114829
USP25	chr21	0.00034	0.00114829
APOL6	chr22	0.00035	0.00117806
GREM1	chr15	0.00035	0.00117806
LUC7L	chr16	0.00035	0.00117806
NINJ2	chr12	0.00035	0.00117806
RAPH1	chr2	0.00035	0.00117806
ZC3HAV1	chr7	0.00035	0.00117806
GAS6	chr13	0.00036	0.00120763
IKZF1	chr7	0.00036	0.00120763
KDM2A	chr11	0.00036	0.00120763
LTA4H	chr12	0.00036	0.00120763
MS4A4A	chr11	0.00036	0.00120763
SLC35E2	chr1	0.00036	0.00120763
CASP9	chr1	0.00037	0.001237
NAA60	chr16	0.00037	0.001237
NCEH1	chr3	0.00037	0.001237
RBM15B	chr3	0.00037	0.001237
RBM25	chr14	0.00037	0.001237
TUBB6	chr18	0.00037	0.001237
UBAP2L	chr1	0.00038	0.00126972
ARCN1	chr11	0.00039	0.00129732
ATP6V0A1	chr17	0.00039	0.00129732
GALNT2	chr1	0.00039	0.00129732
INTS13	chr12	0.00039	0.00129732
MED27	chr9	0.00039	0.00129732
SEMA3C	chr7	0.00039	0.00129732
TBRG4	chr7	0.00039	0.00129732
TLR1	chr4	0.00039	0.00129732
HSPBP1	chr19	0.0004	0.00132984
ACACA	chr17	0.00041	0.00135929
BLOC1S2	chr10	0.00041	0.00135929
CES2	chr16	0.00041	0.00135929
TRIM28	chr19	0.00041	0.00135929
ZSWIM8	chr10	0.00041	0.00135929
ZSWIM6	chr5	0.00042	0.00139167
DCAF7	chr17	0.00043	0.00142086
ECM1	chr1	0.00043	0.00142086
MFSD10	chr4	0.00043	0.00142086
PCED1B-AS1	chr12	0.00043	0.00142086
TMEM170A	chr16	0.00043	0.00142086
ANAPC13	chr3	0.00044	0.00144988
ATRN	chr20	0.00044	0.00144988
TCEA1	chr8	0.00044	0.00144988
USP16	chr21	0.00044	0.00144988
ZNF124	chr1	0.00044	0.00144988
ARPC2	chr2	0.00045	0.00147631
CEPT1	chr1	0.00045	0.00147631
DNM2	chr19	0.00045	0.00147631
FAHD1	chr16	0.00045	0.00147631
LOC105376805	chr1	0.00045	0.00147631
PTP4A2	chr1	0.00045	0.00147631
RGS12	chr4	0.00045	0.00147631
SLC25A19	chr17	0.00045	0.00147631
ADRA2B	chr2	0.00046	0.00150497
BCAR1	chr16	0.00046	0.00150497
C21orf2	chr21	0.00046	0.00150497
LPAR2	chr19	0.00046	0.00150497
SNX5	chr20	0.00046	0.00150497
ATP6V0D1	chr16	0.00047	0.0015293
CREBZF	chr11	0.00047	0.0015293
DNAJB5	chr9	0.00047	0.0015293
FCER1G	chr1	0.00047	0.0015293
FYTTD1	chr3	0.00047	0.0015293
MR1	chr1	0.00047	0.0015293
PARP12	chr7	0.00047	0.0015293
SLC12A7	chr5	0.00047	0.0015293
SLC35F2	chr11	0.00047	0.0015293
ZNF330	chr4	0.00047	0.0015293
DNAJC17	chr15	0.00048	0.00155843
HMGN1	chr21	0.00048	0.00155843
ORC1	chr1	0.00048	0.00155843
SIGLEC16	chr19	0.00048	0.00155843
CDC5L	chr6	0.00049	0.00158486
RPL17	chr18	0.00049	0.00158486
SBNO1	chr12	0.00049	0.00158486
SMUG1	chr12	0.00049	0.00158486
TMEM191C	chr22	0.00049	0.00158486
VPS39	chr15	0.00049	0.00158486
ZUFSP	chr6	0.00049	0.00158486
LILRB3	chr19	0.0005	0.0016137
LRRC8C	chr1	0.0005	0.0016137
TSPAN4	chr11	0.0005	0.0016137
VKORC1	chr16	0.0005	0.0016137
CD59	chr11	0.00051	0.0016433
CHMP2B	chr3	0.00051	0.0016433
PDXDC1	chr16	0.00051	0.0016433
ATXN1	chr6	0.00052	0.00167191
MAPK3	chr16	0.00052	0.00167191
PSMB3	chr17	0.00052	0.00167191
TMEM18	chr2	0.00052	0.00167191
KMT5B	chr11	0.00053	0.00170314
FECH	chr18	0.00054	0.00173248
HDAC5	chr17	0.00054	0.00173248
LOC100287042	chr17	0.00054	0.00173248
DEK	chr6	0.00055	0.00175888
FAM189B	chr1	0.00055	0.00175888
PTBP3	chr9	0.00055	0.00175888
RGS10	chr10	0.00055	0.00175888
STAT2	chr12	0.00055	0.00175888
VWA8	chr13	0.00055	0.00175888
IL18	chr11	0.00056	0.00178798
LPAR1	chr9	0.00056	0.00178798
SCAMP1	chr5	0.00056	0.00178798
MICALL2	chr7	0.00057	0.00181893
CBWD6	chr9	0.00058	0.00184887
FTSJ3	chr17	0.00058	0.00184887
LOC101927752	chr8	0.00059	0.00187573
MRPL51	chr12	0.00059	0.00187573
NCOR2	chr12	0.00059	0.00187573
SRSF4	chr1	0.00059	0.00187573
ZMYND8	chr20	0.00059	0.00187573
CTR9	chr11	0.0006	0.00190549
PHB2	chr12	0.0006	0.00190549
CACUL1	chr10	0.00061	0.00193005
DHX40	chr17	0.00061	0.00193005
LFNG	chr7	0.00061	0.00193005
SELENOS	chr15	0.00061	0.00193005
SERPINB1	chr6	0.00061	0.00193005
TBC1D23	chr3	0.00061	0.00193005
WDR6	chr3	0.00061	0.00193005
ADSL	chr22	0.00062	0.00195857
CCL2	chr17	0.00062	0.00195857
TMEM230	chr20	0.00062	0.00195857
LOC654342	chr2	0.00063	0.001987
MNT	chr17	0.00063	0.001987
TTC39B	chr9	0.00063	0.001987
ARMC8	chr3	0.00065	0.00204791
IRAK3	chr12	0.00065	0.00204791
FBXO3	chr11	0.00066	0.00207722
TNFSF8	chr9	0.00066	0.00207722
ALDH3A2	chr17	0.00067	0.00210314
CXCL5	chr4	0.00067	0.00210314
IL2RA	chr10	0.00067	0.00210314
LARP4	chr12	0.00067	0.00210314
TNKS1BP1	chr11	0.00067	0.00210314
KIF1BP	chr10	0.00068	0.00213117
SNX27	chr1	0.00068	0.00213117
SP1	chr12	0.00068	0.00213117
APH1B	chr15	0.00069	0.00215684
C3AR1	chr12	0.00069	0.00215684
GRK3	chr22	0.00069	0.00215684
KLHL5	chr4	0.00069	0.00215684
TMBIM4	chr12	0.00069	0.00215684
CENPU	chr4	0.0007	0.00218466
ITPKB	chr1	0.0007	0.00218466
SNAP29	chr22	0.0007	0.00218466
RAC1	chr7	0.00071	0.00221471
INSIG2	chr2	0.00072	0.00224473
OMA1	chr1	0.00073	0.00227353
TSPAN3	chr15	0.00073	0.00227353
RIOX2	chr3	0.00074	0.00230227
SLC36A1	chr5	0.00074	0.00230227
SGSH	chr17	0.00075	0.00233216
HPGD	chr4	0.00076	0.00236079
SUCLG1	chr2	0.00076	0.00236079
CRCP	chr7	0.00077	0.00238688
FBXO7	chr22	0.00077	0.00238688
OGFRL1	chr6	0.00077	0.00238688
SAMSN1	chr21	0.00077	0.00238688
CDV3	chr3	0.00078	0.00241537
GSTM3	chr1	0.00078	0.00241537
G3BP2	chr4	0.00079	0.00244253
LILRB5	chr19	0.00079	0.00244253
MRI1	chr19	0.00079	0.00244253
CTBS	chr1	0.0008	0.00247088
MED16	chr19	0.0008	0.00247088
ABHD15	chr17	0.00081	0.00249273
CBX6	chr22	0.00081	0.00249273
CD209	chr19	0.00081	0.00249273
DDX54	chr12	0.00081	0.00249273
E2F4	chr16	0.00081	0.00249273
OSCAR	chr19	0.00081	0.00249273
SELENON	chr1	0.00081	0.00249273
DENND4C	chr9	0.00082	0.0025183
HSD17B12	chr11	0.00082	0.0025183
KIF1B	chr1	0.00082	0.0025183
VAC14	chr16	0.00082	0.0025183
BCAP29	chr7	0.00083	0.00254246
DTWD2	chr5	0.00083	0.00254246
FUOM	chr10	0.00083	0.00254246
SDE2	chr1	0.00083	0.00254246
SMG9	chr19	0.00083	0.00254246
DDX56	chr7	0.00084	0.00256782
DFNA5	chr7	0.00084	0.00256782
RCBTB2	chr13	0.00084	0.00256782
SPC24	chr19	0.00084	0.00256782
TNFSF12	chr17	0.00085	0.00259705
CIT	chr12	0.00086	0.00262626
NOMO1	chr16	0.00087	0.00265544
AIFM2	chr10	0.0009	0.00274279
PLBD2	chr12	0.0009	0.00274279
SMC4	chr3	0.0009	0.00274279
ARIH2	chr3	0.00091	0.00277043
GZMB	chr14	0.00091	0.00277043
MRPS24	chr7	0.00092	0.00279945
ANXA5	chr4	0.00093	0.00282699
SIRPB1	chr20	0.00093	0.00282699
TXNL1	chr18	0.00094	0.00285593
IBTK	chr6	0.00095	0.00288484
HCLS1	chr3	0.00096	0.00291373
NR1H3	chr11	0.00097	0.00294108
TAF6	chr7	0.00097	0.00294108
CORO1B	chr11	0.00099	0.00299867
PKIB	chr6	0.00099	0.00299867
MZT2A	chr2	0.001	0.00302435
OGFR	chr20	0.001	0.00302435
PVALB	chr22	0.001	0.00302435
IRF5	chr7	0.00101	0.00304995
PPP1R12A	chr12	0.00101	0.00304995
TDRKH	chr1	0.00101	0.00304995
LRP3	chr19	0.00103	0.0031072
SURF6	chr9	0.00103	0.0031072
SLC4A7	chr3	0.00104	0.00313578
FAM60A	chr12	0.00105	0.00316273
FARSA	chr19	0.00105	0.00316273
ADGRE4P	chr19	0.00107	0.00321972
SH3BP5	chr3	0.00107	0.00321972
FLII	chr17	0.00108	0.00324326
GATAD2A	chr19	0.00108	0.00324326
LAMP1	chr13	0.00108	0.00324326
NCOA1	chr2	0.00108	0.00324326
LINC01881	chr2	0.00109	0.00327
TTC37	chr5	0.00109	0.00327
BLVRA	chr7	0.0011	0.00329337
CLEC2D	chr12	0.0011	0.00329337
NINJ1	chr9	0.0011	0.00329337
NOTCH1	chr9	0.0011	0.00329337
ADH5	chr4	0.00111	0.00331997
RPL8	chr8	0.00111	0.00331997
PCGF2	chr17	0.00112	0.0033482
GAS2L3	chr12	0.00113	0.00337471
NAAA	chr4	0.00113	0.00337471
DUS3L	chr19	0.00114	0.00340287
BATF	chr14	0.00115	0.00342929
TOP2B	chr3	0.00115	0.00342929
[truncated: 403 more rows]
