# Supplementary material for: ASEP: Gene-based detection of allele-specific expression across individuals in a population by RNA sequencing
Source: PLoS Genet. 2020 May 11;16(5):e1008786. doi: 10.1371/journal.pgen.1008786 (PMC7241832; doi:10.1371/journal.pgen.1008786)
Supplement: S4 Table — We detected 2,489 significant ASE genes (FDR adjusted P < 0.05). (XLSX) [file pgen.1008786.s008.xlsx]

## Sheet: Sheet1
Gene	Chromosome	P-value	FDR adjusted p-value
AAGAB	chr15	< 1.000E-05	< 4.286E-05
AARS2	chr6	< 1.000E-05	< 4.286E-05
ABCA1	chr9	< 1.000E-05	< 4.286E-05
ABCD4	chr14	< 1.000E-05	< 4.286E-05
ABCF2	chr7	< 1.000E-05	< 4.286E-05
ABHD12	chr20	< 1.000E-05	< 4.286E-05
ABI1	chr10	< 1.000E-05	< 4.286E-05
ACAA1	chr3	< 1.000E-05	< 4.286E-05
ACAP2	chr3	< 1.000E-05	< 4.286E-05
ACIN1	chr14	< 1.000E-05	< 4.286E-05
ACP5	chr19	< 1.000E-05	< 4.286E-05
ACTR2	chr2	< 1.000E-05	< 4.286E-05
ACTR3	chr2	< 1.000E-05	< 4.286E-05
ADAM8	chr10	< 1.000E-05	< 4.286E-05
ADAR	chr1	< 1.000E-05	< 4.286E-05
ADCY7	chr16	< 1.000E-05	< 4.286E-05
ADD1	chr4	< 1.000E-05	< 4.286E-05
ADH5	chr4	< 1.000E-05	< 4.286E-05
ADIPOR1	chr1	< 1.000E-05	< 4.286E-05
ADNP	chr20	< 1.000E-05	< 4.286E-05
ADPGK	chr15	< 1.000E-05	< 4.286E-05
AFF4	chr5	< 1.000E-05	< 4.286E-05
AGTRAP	chr1	< 1.000E-05	< 4.286E-05
AHSA1	chr14	< 1.000E-05	< 4.286E-05
AIFM2	chr10	< 1.000E-05	< 4.286E-05
AK2	chr1	< 1.000E-05	< 4.286E-05
AK3	chr9	< 1.000E-05	< 4.286E-05
AKNA	chr9	< 1.000E-05	< 4.286E-05
AKR1B1	chr7	< 1.000E-05	< 4.286E-05
AKT2	chr19	< 1.000E-05	< 4.286E-05
ALAS1	chr3	< 1.000E-05	< 4.286E-05
ALCAM	chr3	< 1.000E-05	< 4.286E-05
ALG2	chr9	< 1.000E-05	< 4.286E-05
AMZ2	chr17	< 1.000E-05	< 4.286E-05
ANAPC16	chr10	< 1.000E-05	< 4.286E-05
ANGEL2	chr1	< 1.000E-05	< 4.286E-05
ANKRD10	chr13	< 1.000E-05	< 4.286E-05
ANKRD13A	chr12	< 1.000E-05	< 4.286E-05
ANKRD17	chr4	< 1.000E-05	< 4.286E-05
ANKRD52	chr12	< 1.000E-05	< 4.286E-05
ANP32A	chr15	< 1.000E-05	< 4.286E-05
ANP32E	chr1	< 1.000E-05	< 4.286E-05
ANTXR2	chr4	< 1.000E-05	< 4.286E-05
ANXA7	chr10	< 1.000E-05	< 4.286E-05
AOAH	chr7	< 1.000E-05	< 4.286E-05
AP1B1	chr22	< 1.000E-05	< 4.286E-05
AP1M1	chr19	< 1.000E-05	< 4.286E-05
AP2B1	chr17	< 1.000E-05	< 4.286E-05
AP3D1	chr19	< 1.000E-05	< 4.286E-05
APBA1	chr9	< 1.000E-05	< 4.286E-05
APIP	chr11	< 1.000E-05	< 4.286E-05
APLP2	chr11	< 1.000E-05	< 4.286E-05
APPBP2	chr17	< 1.000E-05	< 4.286E-05
APRT	chr16	< 1.000E-05	< 4.286E-05
ARAP1	chr11	< 1.000E-05	< 4.286E-05
ARCN1	chr11	< 1.000E-05	< 4.286E-05
ARF3	chr12	< 1.000E-05	< 4.286E-05
ARF4	chr3	< 1.000E-05	< 4.286E-05
ARFGEF1	chr8	< 1.000E-05	< 4.286E-05
ARHGAP12	chr10	< 1.000E-05	< 4.286E-05
ARHGAP27	chr17	< 1.000E-05	< 4.286E-05
ARHGAP27P1	chr17	< 1.000E-05	< 4.286E-05
ARHGDIB	chr12	< 1.000E-05	< 4.286E-05
ARHGEF2	chr1	< 1.000E-05	< 4.286E-05
ARID4B	chr1	< 1.000E-05	< 4.286E-05
ARL16	chr17	< 1.000E-05	< 4.286E-05
ARL6IP1	chr16	< 1.000E-05	< 4.286E-05
ARNT	chr1	< 1.000E-05	< 4.286E-05
ARPC5L	chr9	< 1.000E-05	< 4.286E-05
ARPP19	chr15	< 1.000E-05	< 4.286E-05
ARRB1	chr11	< 1.000E-05	< 4.286E-05
ARRDC3	chr5	< 1.000E-05	< 4.286E-05
ARSA	chr22	< 1.000E-05	< 4.286E-05
ASAP1	chr8	< 1.000E-05	< 4.286E-05
ASB6	chr9	< 1.000E-05	< 4.286E-05
ATF3	chr1	< 1.000E-05	< 4.286E-05
ATG13	chr11	< 1.000E-05	< 4.286E-05
ATG4B	chr2	< 1.000E-05	< 4.286E-05
ATG9A	chr2	< 1.000E-05	< 4.286E-05
ATP10A	chr15	< 1.000E-05	< 4.286E-05
ATP13A1	chr19	< 1.000E-05	< 4.286E-05
ATP1B3	chr3	< 1.000E-05	< 4.286E-05
ATP5O	chr21	< 1.000E-05	< 4.286E-05
ATP6V0D1	chr16	< 1.000E-05	< 4.286E-05
ATP6V1B2	chr8	< 1.000E-05	< 4.286E-05
ATR	chr3	< 1.000E-05	< 4.286E-05
AURKAIP1	chr1	< 1.000E-05	< 4.286E-05
B3GNT2	chr2	< 1.000E-05	< 4.286E-05
B4GALT1	chr9	< 1.000E-05	< 4.286E-05
B4GALT5	chr20	< 1.000E-05	< 4.286E-05
BABAM1	chr19	< 1.000E-05	< 4.286E-05
BACH1	chr21	< 1.000E-05	< 4.286E-05
BAG6	chr6	< 1.000E-05	< 4.286E-05
BAK1	chr6	< 1.000E-05	< 4.286E-05
BASP1	chr5	< 1.000E-05	< 4.286E-05
BAZ1A	chr14	< 1.000E-05	< 4.286E-05
BBS2	chr16	< 1.000E-05	< 4.286E-05
BCAS2	chr1	< 1.000E-05	< 4.286E-05
BCAT1	chr12	< 1.000E-05	< 4.286E-05
BCL2A1	chr15	< 1.000E-05	< 4.286E-05
BCL3	chr19	< 1.000E-05	< 4.286E-05
BCL9L	chr11	< 1.000E-05	< 4.286E-05
BHLHE40	chr3	< 1.000E-05	< 4.286E-05
BIN2	chr12	< 1.000E-05	< 4.286E-05
BLCAP	chr20	< 1.000E-05	< 4.286E-05
BLNK	chr10	< 1.000E-05	< 4.286E-05
BLVRA	chr7	< 1.000E-05	< 4.286E-05
BMPR2	chr2	< 1.000E-05	< 4.286E-05
BRD8	chr5	< 1.000E-05	< 4.286E-05
BRIP1	chr17	< 1.000E-05	< 4.286E-05
BRMS1	chr11	< 1.000E-05	< 4.286E-05
BROX	chr1	< 1.000E-05	< 4.286E-05
BSG	chr19	< 1.000E-05	< 4.286E-05
BTBD1	chr15	< 1.000E-05	< 4.286E-05
BTBD10	chr11	< 1.000E-05	< 4.286E-05
BTF3	chr5	< 1.000E-05	< 4.286E-05
C14orf119	chr14	< 1.000E-05	< 4.286E-05
C17orf62	chr17	< 1.000E-05	< 4.286E-05
C19orf66	chr19	< 1.000E-05	< 4.286E-05
C1GALT1	chr7	< 1.000E-05	< 4.286E-05
C1QB	chr1	< 1.000E-05	< 4.286E-05
C1RL	chr12	< 1.000E-05	< 4.286E-05
C1S	chr12	< 1.000E-05	< 4.286E-05
C2CD5	chr12	< 1.000E-05	< 4.286E-05
C3	chr19	< 1.000E-05	< 4.286E-05
C6orf47	chr6	< 1.000E-05	< 4.286E-05
C6orf89	chr6	< 1.000E-05	< 4.286E-05
C7orf50	chr7	< 1.000E-05	< 4.286E-05
C9orf72	chr9	< 1.000E-05	< 4.286E-05
C9orf78	chr9	< 1.000E-05	< 4.286E-05
CACUL1	chr10	< 1.000E-05	< 4.286E-05
CADM1	chr11	< 1.000E-05	< 4.286E-05
CALCOCO1	chr12	< 1.000E-05	< 4.286E-05
CALCOCO2	chr17	< 1.000E-05	< 4.286E-05
CALM3	chr19	< 1.000E-05	< 4.286E-05
CANX	chr5	< 1.000E-05	< 4.286E-05
CAP1	chr1	< 1.000E-05	< 4.286E-05
CAPNS1	chr19	< 1.000E-05	< 4.286E-05
CAPZA1	chr1	< 1.000E-05	< 4.286E-05
CARS	chr11	< 1.000E-05	< 4.286E-05
CASP1	chr11	< 1.000E-05	< 4.286E-05
CASP3	chr4	< 1.000E-05	< 4.286E-05
CASP4	chr11	< 1.000E-05	< 4.286E-05
CASP8	chr2	< 1.000E-05	< 4.286E-05
CBX1	chr17	< 1.000E-05	< 4.286E-05
CBX3	chr7	< 1.000E-05	< 4.286E-05
CBX5	chr12	< 1.000E-05	< 4.286E-05
CCDC47	chr17	< 1.000E-05	< 4.286E-05
CCDC82	chr11	< 1.000E-05	< 4.286E-05
CCL22	chr16	< 1.000E-05	< 4.286E-05
CCL4	chr17	< 1.000E-05	< 4.286E-05
CCNA1	chr13	< 1.000E-05	< 4.286E-05
CCNC	chr6	< 1.000E-05	< 4.286E-05
CCNH	chr5	< 1.000E-05	< 4.286E-05
CCNL1	chr3	< 1.000E-05	< 4.286E-05
CCSAP	chr1	< 1.000E-05	< 4.286E-05
CCT2	chr12	< 1.000E-05	< 4.286E-05
CCT3	chr1	< 1.000E-05	< 4.286E-05
CD163	chr12	< 1.000E-05	< 4.286E-05
CD164	chr6	< 1.000E-05	< 4.286E-05
CD44	chr11	< 1.000E-05	< 4.286E-05
CD48	chr1	< 1.000E-05	< 4.286E-05
CD80	chr3	< 1.000E-05	< 4.286E-05
CD84	chr1	< 1.000E-05	< 4.286E-05
CD8A	chr2	< 1.000E-05	< 4.286E-05
CDC42SE1	chr1	< 1.000E-05	< 4.286E-05
CDIPT	chr16	< 1.000E-05	< 4.286E-05
CDK17	chr12	< 1.000E-05	< 4.286E-05
CDK5RAP2	chr9	< 1.000E-05	< 4.286E-05
CDK9	chr9	< 1.000E-05	< 4.286E-05
CDKN1B	chr12	< 1.000E-05	< 4.286E-05
CDV3	chr3	< 1.000E-05	< 4.286E-05
CEBPA	chr19	< 1.000E-05	< 4.286E-05
CEBPZ	chr2	< 1.000E-05	< 4.286E-05
CELF1	chr11	< 1.000E-05	< 4.286E-05
CERS2	chr1	< 1.000E-05	< 4.286E-05
CERS5	chr12	< 1.000E-05	< 4.286E-05
CFDP1	chr16	< 1.000E-05	< 4.286E-05
CGGBP1	chr3	< 1.000E-05	< 4.286E-05
CHD1	chr5	< 1.000E-05	< 4.286E-05
CHD2	chr15	< 1.000E-05	< 4.286E-05
CHD4	chr12	< 1.000E-05	< 4.286E-05
CHFR	chr12	< 1.000E-05	< 4.286E-05
CHMP1A	chr16	< 1.000E-05	< 4.286E-05
CHSY1	chr15	< 1.000E-05	< 4.286E-05
CIITA	chr16	< 1.000E-05	< 4.286E-05
CISH	chr3	< 1.000E-05	< 4.286E-05
CIZ1	chr9	< 1.000E-05	< 4.286E-05
CKAP4	chr12	< 1.000E-05	< 4.286E-05
CLASP1	chr2	< 1.000E-05	< 4.286E-05
CLCC1	chr1	< 1.000E-05	< 4.286E-05
CLIC1	chr6	< 1.000E-05	< 4.286E-05
CLIC4	chr1	< 1.000E-05	< 4.286E-05
CLINT1	chr5	< 1.000E-05	< 4.286E-05
CLIP1	chr12	< 1.000E-05	< 4.286E-05
CLK1	chr2	< 1.000E-05	< 4.286E-05
CLPTM1L	chr5	< 1.000E-05	< 4.286E-05
CLSTN1	chr1	< 1.000E-05	< 4.286E-05
CLTA	chr9	< 1.000E-05	< 4.286E-05
CLTB	chr5	< 1.000E-05	< 4.286E-05
CMPK2	chr2	< 1.000E-05	< 4.286E-05
CMTM6	chr3	< 1.000E-05	< 4.286E-05
CMTR1	chr6	< 1.000E-05	< 4.286E-05
CNDP2	chr18	< 1.000E-05	< 4.286E-05
CNOT1	chr16	< 1.000E-05	< 4.286E-05
CNOT4	chr7	< 1.000E-05	< 4.286E-05
CNOT6L	chr4	< 1.000E-05	< 4.286E-05
CNOT7	chr8	< 1.000E-05	< 4.286E-05
CNP	chr17	< 1.000E-05	< 4.286E-05
COA1	chr7	< 1.000E-05	< 4.286E-05
COMMD2	chr3	< 1.000E-05	< 4.286E-05
COMMD5	chr8	< 1.000E-05	< 4.286E-05
COPE	chr19	< 1.000E-05	< 4.286E-05
COPG1	chr3	< 1.000E-05	< 4.286E-05
COPS2	chr15	< 1.000E-05	< 4.286E-05
COPS7A	chr12	< 1.000E-05	< 4.286E-05
COX11	chr17	< 1.000E-05	< 4.286E-05
COX5A	chr15	< 1.000E-05	< 4.286E-05
CPNE1	chr20	< 1.000E-05	< 4.286E-05
CPPED1	chr16	< 1.000E-05	< 4.286E-05
CPSF7	chr11	< 1.000E-05	< 4.286E-05
CPT1A	chr11	< 1.000E-05	< 4.286E-05
CREG1	chr1	< 1.000E-05	< 4.286E-05
CRTC2	chr1	< 1.000E-05	< 4.286E-05
CSDE1	chr1	< 1.000E-05	< 4.286E-05
CSF2RB	chr22	< 1.000E-05	< 4.286E-05
CSNK1D	chr17	< 1.000E-05	< 4.286E-05
CSNK1G1	chr15	< 1.000E-05	< 4.286E-05
CSNK2A1	chr20	< 1.000E-05	< 4.286E-05
CSTF2T	chr10	< 1.000E-05	< 4.286E-05
CTDNEP1	chr17	< 1.000E-05	< 4.286E-05
CTNNA1	chr5	< 1.000E-05	< 4.286E-05
CTNNBL1	chr20	< 1.000E-05	< 4.286E-05
CTSK	chr1	< 1.000E-05	< 4.286E-05
CTSL	chr9	< 1.000E-05	< 4.286E-05
CUL2	chr10	< 1.000E-05	< 4.286E-05
CWF19L1	chr10	< 1.000E-05	< 4.286E-05
CXCL13	chr4	< 1.000E-05	< 4.286E-05
CXCL8	chr4	< 1.000E-05	< 4.286E-05
CXXC1	chr18	< 1.000E-05	< 4.286E-05
CYCS	chr7	< 1.000E-05	< 4.286E-05
CYLD	chr16	< 1.000E-05	< 4.286E-05
CYP51A1	chr7	< 1.000E-05	< 4.286E-05
CYTH2	chr19	< 1.000E-05	< 4.286E-05
DAPK1	chr9	< 1.000E-05	< 4.286E-05
DARS	chr2	< 1.000E-05	< 4.286E-05
DAXX	chr6	< 1.000E-05	< 4.286E-05
DAZAP2	chr12	< 1.000E-05	< 4.286E-05
DCAF5	chr14	< 1.000E-05	< 4.286E-05
DCAF8	chr1	< 1.000E-05	< 4.286E-05
DCUN1D1	chr3	< 1.000E-05	< 4.286E-05
DCXR	chr17	< 1.000E-05	< 4.286E-05
DDB1	chr11	< 1.000E-05	< 4.286E-05
DDX41	chr5	< 1.000E-05	< 4.286E-05
DDX59	chr1	< 1.000E-05	< 4.286E-05
DDX6	chr11	< 1.000E-05	< 4.286E-05
DEDD2	chr19	< 1.000E-05	< 4.286E-05
DENND1B	chr1	< 1.000E-05	< 4.286E-05
DENND1C	chr19	< 1.000E-05	< 4.286E-05
DENND2D	chr1	< 1.000E-05	< 4.286E-05
DHRS3	chr1	< 1.000E-05	< 4.286E-05
DHX15	chr4	< 1.000E-05	< 4.286E-05
DHX37	chr12	< 1.000E-05	< 4.286E-05
DHX58	chr17	< 1.000E-05	< 4.286E-05
DICER1	chr14	< 1.000E-05	< 4.286E-05
DLAT	chr11	< 1.000E-05	< 4.286E-05
DNAJB14	chr4	< 1.000E-05	< 4.286E-05
DNAJC1	chr10	< 1.000E-05	< 4.286E-05
DNAJC2	chr7	< 1.000E-05	< 4.286E-05
DNAJC7	chr17	< 1.000E-05	< 4.286E-05
DNAJC9	chr10	< 1.000E-05	< 4.286E-05
DOCK10	chr2	< 1.000E-05	< 4.286E-05
DOCK7	chr1	< 1.000E-05	< 4.286E-05
DPAGT1	chr11	< 1.000E-05	< 4.286E-05
DPH3	chr3	< 1.000E-05	< 4.286E-05
DPP7	chr9	< 1.000E-05	< 4.286E-05
DPYD	chr1	< 1.000E-05	< 4.286E-05
DPYSL2	chr8	< 1.000E-05	< 4.286E-05
DRAM1	chr12	< 1.000E-05	< 4.286E-05
DROSHA	chr5	< 1.000E-05	< 4.286E-05
DSCR3	chr21	< 1.000E-05	< 4.286E-05
DTX2	chr7	< 1.000E-05	< 4.286E-05
DUSP1	chr5	< 1.000E-05	< 4.286E-05
DUSP11	chr2	< 1.000E-05	< 4.286E-05
DUSP16	chr12	< 1.000E-05	< 4.286E-05
DUSP5	chr10	< 1.000E-05	< 4.286E-05
DVL3	chr3	< 1.000E-05	< 4.286E-05
DYNC1LI2	chr16	< 1.000E-05	< 4.286E-05
DYRK1A	chr21	< 1.000E-05	< 4.286E-05
EAPP	chr14	< 1.000E-05	< 4.286E-05
ECE1	chr1	< 1.000E-05	< 4.286E-05
ECHS1	chr10	< 1.000E-05	< 4.286E-05
EDEM1	chr3	< 1.000E-05	< 4.286E-05
EDEM3	chr1	< 1.000E-05	< 4.286E-05
EEF1D	chr8	< 1.000E-05	< 4.286E-05
EEF2	chr19	< 1.000E-05	< 4.286E-05
EFL1	chr15	< 1.000E-05	< 4.286E-05
EHD4	chr15	< 1.000E-05	< 4.286E-05
EIF2AK1	chr7	< 1.000E-05	< 4.286E-05
EIF2AK2	chr2	< 1.000E-05	< 4.286E-05
EIF3G	chr19	< 1.000E-05	< 4.286E-05
EIF4E3	chr3	< 1.000E-05	< 4.286E-05
EIF4EBP2	chr10	< 1.000E-05	< 4.286E-05
EIF4G2	chr11	< 1.000E-05	< 4.286E-05
EIF5A	chr17	< 1.000E-05	< 4.286E-05
ELAC2	chr17	< 1.000E-05	< 4.286E-05
ELAVL1	chr19	< 1.000E-05	< 4.286E-05
ELF1	chr13	< 1.000E-05	< 4.286E-05
ELOF1	chr19	< 1.000E-05	< 4.286E-05
ELOVL5	chr6	< 1.000E-05	< 4.286E-05
EMILIN2	chr18	< 1.000E-05	< 4.286E-05
EMP1	chr12	< 1.000E-05	< 4.286E-05
ENG	chr9	< 1.000E-05	< 4.286E-05
ENPP2	chr8	< 1.000E-05	< 4.286E-05
ENSA	chr1	< 1.000E-05	< 4.286E-05
EPB41L2	chr6	< 1.000E-05	< 4.286E-05
EPB41L3	chr18	< 1.000E-05	< 4.286E-05
EPC1	chr10	< 1.000E-05	< 4.286E-05
EPOP	chr17	< 1.000E-05	< 4.286E-05
EPRS	chr1	< 1.000E-05	< 4.286E-05
EPSTI1	chr13	< 1.000E-05	< 4.286E-05
ERGIC2	chr12	< 1.000E-05	< 4.286E-05
ERICH1	chr8	< 1.000E-05	< 4.286E-05
ERLIN1	chr10	< 1.000E-05	< 4.286E-05
ETFA	chr15	< 1.000E-05	< 4.286E-05
ETS1	chr11	< 1.000E-05	< 4.286E-05
ETV7	chr6	< 1.000E-05	< 4.286E-05
EWSR1	chr22	< 1.000E-05	< 4.286E-05
EXOC2	chr6	< 1.000E-05	< 4.286E-05
EXOC7	chr17	< 1.000E-05	< 4.286E-05
EXOSC10	chr1	< 1.000E-05	< 4.286E-05
EXOSC3	chr9	< 1.000E-05	< 4.286E-05
EXTL2	chr1	< 1.000E-05	< 4.286E-05
EZH2	chr7	< 1.000E-05	< 4.286E-05
FAM107B	chr10	< 1.000E-05	< 4.286E-05
FAM120AOS	chr9	< 1.000E-05	< 4.286E-05
FAM129B	chr9	< 1.000E-05	< 4.286E-05
FAM160A2	chr11	< 1.000E-05	< 4.286E-05
FAM177A1	chr14	< 1.000E-05	< 4.286E-05
FAM26F	chr6	< 1.000E-05	< 4.286E-05
FAM3C	chr7	< 1.000E-05	< 4.286E-05
FAM49A	chr2	< 1.000E-05	< 4.286E-05
FASTKD3	chr5	< 1.000E-05	< 4.286E-05
FBXL5	chr4	< 1.000E-05	< 4.286E-05
FBXO5	chr6	< 1.000E-05	< 4.286E-05
FBXO8	chr4	< 1.000E-05	< 4.286E-05
FCGRT	chr19	< 1.000E-05	< 4.286E-05
FCHSD1	chr5	< 1.000E-05	< 4.286E-05
FECH	chr18	< 1.000E-05	< 4.286E-05
FERMT3	chr11	< 1.000E-05	< 4.286E-05
FGD2	chr6	< 1.000E-05	< 4.286E-05
FGD6	chr12	< 1.000E-05	< 4.286E-05
FGL2	chr7	< 1.000E-05	< 4.286E-05
FKBP15	chr9	< 1.000E-05	< 4.286E-05
FLII	chr17	< 1.000E-05	< 4.286E-05
FLOT1	chr6	< 1.000E-05	< 4.286E-05
FMNL2	chr2	< 1.000E-05	< 4.286E-05
FNIP2	chr4	< 1.000E-05	< 4.286E-05
FSCN1	chr7	< 1.000E-05	< 4.286E-05
FTSJ3	chr17	< 1.000E-05	< 4.286E-05
FXR2	chr17	< 1.000E-05	< 4.286E-05
FYTTD1	chr3	< 1.000E-05	< 4.286E-05
G3BP2	chr4	< 1.000E-05	< 4.286E-05
GAB2	chr11	< 1.000E-05	< 4.286E-05
GABARAPL1	chr12	< 1.000E-05	< 4.286E-05
GABPB1	chr15	< 1.000E-05	< 4.286E-05
GBA	chr1	< 1.000E-05	< 4.286E-05
GBP1P1	chr1	< 1.000E-05	< 4.286E-05
GBP5	chr1	< 1.000E-05	< 4.286E-05
GCH1	chr14	< 1.000E-05	< 4.286E-05
GCN1	chr12	< 1.000E-05	< 4.286E-05
GDI2	chr10	< 1.000E-05	< 4.286E-05
GIMAP2	chr7	< 1.000E-05	< 4.286E-05
GIMAP4	chr7	< 1.000E-05	< 4.286E-05
GIPC1	chr19	< 1.000E-05	< 4.286E-05
GIT1	chr17	< 1.000E-05	< 4.286E-05
GIT2	chr12	< 1.000E-05	< 4.286E-05
GLG1	chr16	< 1.000E-05	< 4.286E-05
GLO1	chr6	< 1.000E-05	< 4.286E-05
GLS	chr2	< 1.000E-05	< 4.286E-05
GLT8D1	chr3	< 1.000E-05	< 4.286E-05
GLUL	chr1	< 1.000E-05	< 4.286E-05
GLYR1	chr16	< 1.000E-05	< 4.286E-05
GNAI3	chr1	< 1.000E-05	< 4.286E-05
GNAQ	chr9	< 1.000E-05	< 4.286E-05
GNL1	chr6	< 1.000E-05	< 4.286E-05
GOLGA2	chr9	< 1.000E-05	< 4.286E-05
GOLGA7	chr8	< 1.000E-05	< 4.286E-05
GOLPH3	chr5	< 1.000E-05	< 4.286E-05
GON4L	chr1	< 1.000E-05	< 4.286E-05
GOPC	chr6	< 1.000E-05	< 4.286E-05
GORASP2	chr2	< 1.000E-05	< 4.286E-05
GOT2	chr16	< 1.000E-05	< 4.286E-05
GPBP1	chr5	< 1.000E-05	< 4.286E-05
GPBP1L1	chr1	< 1.000E-05	< 4.286E-05
GPNMB	chr7	< 1.000E-05	< 4.286E-05
GRK2	chr11	< 1.000E-05	< 4.286E-05
GRN	chr17	< 1.000E-05	< 4.286E-05
GSTP1	chr11	< 1.000E-05	< 4.286E-05
H1FX	chr3	< 1.000E-05	< 4.286E-05
H6PD	chr1	< 1.000E-05	< 4.286E-05
HACD4	chr9	< 1.000E-05	< 4.286E-05
HADHA	chr2	< 1.000E-05	< 4.286E-05
HARS	chr5	< 1.000E-05	< 4.286E-05
HCLS1	chr3	< 1.000E-05	< 4.286E-05
HDAC7	chr12	< 1.000E-05	< 4.286E-05
HDHD3	chr9	< 1.000E-05	< 4.286E-05
HDLBP	chr2	< 1.000E-05	< 4.286E-05
HERPUD2	chr7	< 1.000E-05	< 4.286E-05
HEXIM1	chr17	< 1.000E-05	< 4.286E-05
HIF1A	chr14	< 1.000E-05	< 4.286E-05
HIGD1A	chr3	< 1.000E-05	< 4.286E-05
HIRA	chr22	< 1.000E-05	< 4.286E-05
HIVEP2	chr6	< 1.000E-05	< 4.286E-05
HK1	chr10	< 1.000E-05	< 4.286E-05
HK2	chr2	< 1.000E-05	< 4.286E-05
HLA-A	chr6	< 1.000E-05	< 4.286E-05
HLA-DMA	chr6	< 1.000E-05	< 4.286E-05
HMGN1	chr21	< 1.000E-05	< 4.286E-05
HMGN4	chr6	< 1.000E-05	< 4.286E-05
HNRNPA0	chr5	< 1.000E-05	< 4.286E-05
HNRNPA2B1	chr7	< 1.000E-05	< 4.286E-05
HNRNPC	chr14	< 1.000E-05	< 4.286E-05
HNRNPM	chr19	< 1.000E-05	< 4.286E-05
HNRNPUL1	chr19	< 1.000E-05	< 4.286E-05
HPS4	chr22	< 1.000E-05	< 4.286E-05
HSP90AA1	chr14	< 1.000E-05	< 4.286E-05
HSPA5	chr9	< 1.000E-05	< 4.286E-05
HUS1	chr7	< 1.000E-05	< 4.286E-05
HYOU1	chr11	< 1.000E-05	< 4.286E-05
IARS	chr9	< 1.000E-05	< 4.286E-05
IBTK	chr6	< 1.000E-05	< 4.286E-05
ICAM1	chr19	< 1.000E-05	< 4.286E-05
ICAM3	chr19	< 1.000E-05	< 4.286E-05
IDH1	chr2	< 1.000E-05	< 4.286E-05
IDH3B	chr20	< 1.000E-05	< 4.286E-05
IER2	chr19	< 1.000E-05	< 4.286E-05
IER5	chr1	< 1.000E-05	< 4.286E-05
IFFO1	chr12	< 1.000E-05	< 4.286E-05
IFI30	chr19	< 1.000E-05	< 4.286E-05
IFI35	chr17	< 1.000E-05	< 4.286E-05
IFI44L	chr1	< 1.000E-05	< 4.286E-05
IFIH1	chr2	< 1.000E-05	< 4.286E-05
IFIT1	chr10	< 1.000E-05	< 4.286E-05
IFIT3	chr10	< 1.000E-05	< 4.286E-05
IFIT5	chr10	< 1.000E-05	< 4.286E-05
IFITM2	chr11	< 1.000E-05	< 4.286E-05
IL10RB	chr21	< 1.000E-05	< 4.286E-05
IL12RB1	chr19	< 1.000E-05	< 4.286E-05
IL15RA	chr10	< 1.000E-05	< 4.286E-05
IL2RA	chr10	< 1.000E-05	< 4.286E-05
IL4R	chr16	< 1.000E-05	< 4.286E-05
IMMT	chr2	< 1.000E-05	< 4.286E-05
IMPA1	chr8	< 1.000E-05	< 4.286E-05
INF2	chr14	< 1.000E-05	< 4.286E-05
INHBA	chr7	< 1.000E-05	< 4.286E-05
INSIG1	chr7	< 1.000E-05	< 4.286E-05
INTS1	chr7	< 1.000E-05	< 4.286E-05
INTS13	chr12	< 1.000E-05	< 4.286E-05
INTS6	chr13	< 1.000E-05	< 4.286E-05
IPO7	chr11	< 1.000E-05	< 4.286E-05
IQGAP1	chr15	< 1.000E-05	< 4.286E-05
IRF1	chr5	< 1.000E-05	< 4.286E-05
IRF2BP2	chr1	< 1.000E-05	< 4.286E-05
IRF3	chr19	< 1.000E-05	< 4.286E-05
ISG20	chr15	< 1.000E-05	< 4.286E-05
IST1	chr16	< 1.000E-05	< 4.286E-05
ITFG1	chr16	< 1.000E-05	< 4.286E-05
ITGA5	chr12	< 1.000E-05	< 4.286E-05
ITGAV	chr2	< 1.000E-05	< 4.286E-05
ITGAX	chr16	< 1.000E-05	< 4.286E-05
ITGB1	chr10	< 1.000E-05	< 4.286E-05
ITGB5	chr3	< 1.000E-05	< 4.286E-05
ITGB8	chr7	< 1.000E-05	< 4.286E-05
ITPRIP	chr10	< 1.000E-05	< 4.286E-05
ITSN2	chr2	< 1.000E-05	< 4.286E-05
JAK1	chr1	< 1.000E-05	< 4.286E-05
JAK3	chr19	< 1.000E-05	< 4.286E-05
JMJD1C	chr10	< 1.000E-05	< 4.286E-05
JOSD1	chr22	< 1.000E-05	< 4.286E-05
JUN	chr1	< 1.000E-05	< 4.286E-05
JUNB	chr19	< 1.000E-05	< 4.286E-05
KCTD10	chr12	< 1.000E-05	< 4.286E-05
KDELR1	chr19	< 1.000E-05	< 4.286E-05
KDELR2	chr7	< 1.000E-05	< 4.286E-05
KDM2A	chr11	< 1.000E-05	< 4.286E-05
KDM2B	chr12	< 1.000E-05	< 4.286E-05
KDSR	chr18	< 1.000E-05	< 4.286E-05
KHNYN	chr14	< 1.000E-05	< 4.286E-05
KIAA0368	chr9	< 1.000E-05	< 4.286E-05
KIF1BP	chr10	< 1.000E-05	< 4.286E-05
KIF5B	chr10	< 1.000E-05	< 4.286E-05
KIFAP3	chr1	< 1.000E-05	< 4.286E-05
KPNA2	chr17	< 1.000E-05	< 4.286E-05
KPNA4	chr3	< 1.000E-05	< 4.286E-05
KRAS	chr12	< 1.000E-05	< 4.286E-05
KRCC1	chr2	< 1.000E-05	< 4.286E-05
KTN1	chr14	< 1.000E-05	< 4.286E-05
LAD1	chr1	< 1.000E-05	< 4.286E-05
LAMTOR5	chr1	< 1.000E-05	< 4.286E-05
LAPTM4A	chr2	< 1.000E-05	< 4.286E-05
LARP4B	chr10	< 1.000E-05	< 4.286E-05
LARS	chr5	< 1.000E-05	< 4.286E-05
LGALS3	chr14	< 1.000E-05	< 4.286E-05
LGALS3BP	chr17	< 1.000E-05	< 4.286E-05
LGMN	chr14	< 1.000E-05	< 4.286E-05
LIG4	chr13	< 1.000E-05	< 4.286E-05
LILRB2	chr19	< 1.000E-05	< 4.286E-05
LILRB4	chr19	< 1.000E-05	< 4.286E-05
LINC00998	chr7	< 1.000E-05	< 4.286E-05
LINC01137	chr1	< 1.000E-05	< 4.286E-05
LMAN1	chr18	< 1.000E-05	< 4.286E-05
LMAN2	chr5	< 1.000E-05	< 4.286E-05
LMBR1	chr7	< 1.000E-05	< 4.286E-05
LMBR1L	chr12	< 1.000E-05	< 4.286E-05
LMO2	chr11	< 1.000E-05	< 4.286E-05
LOC102724297	chr3	< 1.000E-05	< 4.286E-05
LOC105370792	chr15	< 1.000E-05	< 4.286E-05
LONP1	chr19	< 1.000E-05	< 4.286E-05
LPCAT3	chr12	< 1.000E-05	< 4.286E-05
LRPAP1	chr4	< 1.000E-05	< 4.286E-05
LRRC47	chr1	< 1.000E-05	< 4.286E-05
LRRC59	chr17	< 1.000E-05	< 4.286E-05
LRRFIP1	chr2	< 1.000E-05	< 4.286E-05
LRRFIP2	chr3	< 1.000E-05	< 4.286E-05
LSP1	chr11	< 1.000E-05	< 4.286E-05
LSS	chr21	< 1.000E-05	< 4.286E-05
LYPLA2	chr1	< 1.000E-05	< 4.286E-05
MACF1	chr1	< 1.000E-05	< 4.286E-05
MAFG	chr17	< 1.000E-05	< 4.286E-05
MAN2B1	chr19	< 1.000E-05	< 4.286E-05
MAP1LC3A	chr20	< 1.000E-05	< 4.286E-05
MAP3K11	chr11	< 1.000E-05	< 4.286E-05
MAP3K14	chr17	< 1.000E-05	< 4.286E-05
MAP3K8	chr10	< 1.000E-05	< 4.286E-05
MAPK1	chr22	< 1.000E-05	< 4.286E-05
MAPKAP1	chr9	< 1.000E-05	< 4.286E-05
MAPKAPK2	chr1	< 1.000E-05	< 4.286E-05
MARCH7	chr2	< 1.000E-05	< 4.286E-05
MARCH9	chr12	< 1.000E-05	< 4.286E-05
MARCKSL1	chr1	< 1.000E-05	< 4.286E-05
MARF1	chr16	< 1.000E-05	< 4.286E-05
MARS	chr12	< 1.000E-05	< 4.286E-05
MATR3	chr5	< 1.000E-05	< 4.286E-05
MBD2	chr18	< 1.000E-05	< 4.286E-05
MCFD2	chr2	< 1.000E-05	< 4.286E-05
MCL1	chr1	< 1.000E-05	< 4.286E-05
MCM3AP	chr21	< 1.000E-05	< 4.286E-05
MCM7	chr7	< 1.000E-05	< 4.286E-05
ME2	chr18	< 1.000E-05	< 4.286E-05
MEA1	chr6	< 1.000E-05	< 4.286E-05
MED1	chr17	< 1.000E-05	< 4.286E-05
MED10	chr5	< 1.000E-05	< 4.286E-05
MED13	chr17	< 1.000E-05	< 4.286E-05
MED27	chr9	< 1.000E-05	< 4.286E-05
MEF2D	chr1	< 1.000E-05	< 4.286E-05
METRNL	chr17	< 1.000E-05	< 4.286E-05
METTL3	chr14	< 1.000E-05	< 4.286E-05
MFSD1	chr3	< 1.000E-05	< 4.286E-05
MFSD14A	chr1	< 1.000E-05	< 4.286E-05
MFSD14B	chr9	< 1.000E-05	< 4.286E-05
MGAT1	chr5	< 1.000E-05	< 4.286E-05
MGST1	chr12	< 1.000E-05	< 4.286E-05
MIR34AHG	chr1	< 1.000E-05	< 4.286E-05
MKKS	chr20	< 1.000E-05	< 4.286E-05
MLLT6	chr17	< 1.000E-05	< 4.286E-05
MMADHC	chr2	< 1.000E-05	< 4.286E-05
MOB1A	chr2	< 1.000E-05	< 4.286E-05
MOV10	chr1	< 1.000E-05	< 4.286E-05
MPC1	chr6	< 1.000E-05	< 4.286E-05
MPC2	chr1	< 1.000E-05	< 4.286E-05
MPDU1	chr17	< 1.000E-05	< 4.286E-05
MPEG1	chr11	< 1.000E-05	< 4.286E-05
MPZL1	chr1	< 1.000E-05	< 4.286E-05
MRAS	chr3	< 1.000E-05	< 4.286E-05
MRPL11	chr11	< 1.000E-05	< 4.286E-05
MRPL28	chr16	< 1.000E-05	< 4.286E-05
MRPL34	chr19	< 1.000E-05	< 4.286E-05
MRPL38	chr17	< 1.000E-05	< 4.286E-05
MRPL39	chr21	< 1.000E-05	< 4.286E-05
MRPL49	chr11	< 1.000E-05	< 4.286E-05
MRPS27	chr5	< 1.000E-05	< 4.286E-05
MSC	chr8	< 1.000E-05	< 4.286E-05
MSRB1	chr16	< 1.000E-05	< 4.286E-05
MTCH1	chr6	< 1.000E-05	< 4.286E-05
MTF1	chr1	< 1.000E-05	< 4.286E-05
MTIF2	chr2	< 1.000E-05	< 4.286E-05
MTMR6	chr13	< 1.000E-05	< 4.286E-05
MTOR	chr1	< 1.000E-05	< 4.286E-05
MX1	chr21	< 1.000E-05	< 4.286E-05
MX2	chr21	< 1.000E-05	< 4.286E-05
MYDGF	chr19	< 1.000E-05	< 4.286E-05
MYH9	chr22	< 1.000E-05	< 4.286E-05
MYO18A	chr17	< 1.000E-05	< 4.286E-05
MYO1E	chr15	< 1.000E-05	< 4.286E-05
MYO1F	chr19	< 1.000E-05	< 4.286E-05
MYO9B	chr19	< 1.000E-05	< 4.286E-05
MYOF	chr10	< 1.000E-05	< 4.286E-05
N4BP2L1	chr13	< 1.000E-05	< 4.286E-05
NAA50	chr3	< 1.000E-05	< 4.286E-05
NABP1	chr2	< 1.000E-05	< 4.286E-05
NACA	chr12	< 1.000E-05	< 4.286E-05
NADK	chr1	< 1.000E-05	< 4.286E-05
NAE1	chr16	< 1.000E-05	< 4.286E-05
NAGA	chr22	< 1.000E-05	< 4.286E-05
NAP1L1	chr12	< 1.000E-05	< 4.286E-05
NARS	chr18	< 1.000E-05	< 4.286E-05
NBR1	chr17	< 1.000E-05	< 4.286E-05
NCBP2	chr3	< 1.000E-05	< 4.286E-05
NCF2	chr1	< 1.000E-05	< 4.286E-05
NCOA5	chr20	< 1.000E-05	< 4.286E-05
NCOR1	chr17	< 1.000E-05	< 4.286E-05
NDUFA10	chr2	< 1.000E-05	< 4.286E-05
NDUFB7	chr19	< 1.000E-05	< 4.286E-05
NEAT1	chr11	< 1.000E-05	< 4.286E-05
NECAP2	chr1	< 1.000E-05	< 4.286E-05
NEK7	chr1	< 1.000E-05	< 4.286E-05
NELFA	chr4	< 1.000E-05	< 4.286E-05
NEMP1	chr12	< 1.000E-05	< 4.286E-05
NENF	chr1	< 1.000E-05	< 4.286E-05
NFKB2	chr10	< 1.000E-05	< 4.286E-05
NFKBIA	chr14	< 1.000E-05	< 4.286E-05
NFKBIE	chr6	< 1.000E-05	< 4.286E-05
NFS1	chr20	< 1.000E-05	< 4.286E-05
NIPA1	chr15	< 1.000E-05	< 4.286E-05
NKIRAS2	chr17	< 1.000E-05	< 4.286E-05
NLRC5	chr16	< 1.000E-05	< 4.286E-05
NMI	chr2	< 1.000E-05	< 4.286E-05
NMRK1	chr9	< 1.000E-05	< 4.286E-05
NOC3L	chr10	< 1.000E-05	< 4.286E-05
NOD2	chr16	< 1.000E-05	< 4.286E-05
NOL10	chr2	< 1.000E-05	< 4.286E-05
NPC1	chr18	< 1.000E-05	< 4.286E-05
NPIPB3	chr16	< 1.000E-05	< 4.286E-05
NPLOC4	chr17	< 1.000E-05	< 4.286E-05
NR3C1	chr5	< 1.000E-05	< 4.286E-05
NR4A3	chr9	< 1.000E-05	< 4.286E-05
NRAS	chr1	< 1.000E-05	< 4.286E-05
NRDC	chr1	< 1.000E-05	< 4.286E-05
NRIP3	chr11	< 1.000E-05	< 4.286E-05
NSL1	chr1	< 1.000E-05	< 4.286E-05
NT5C2	chr10	< 1.000E-05	< 4.286E-05
NUB1	chr7	< 1.000E-05	< 4.286E-05
NUCB1	chr19	< 1.000E-05	< 4.286E-05
NUCKS1	chr1	< 1.000E-05	< 4.286E-05
NUDCD1	chr8	< 1.000E-05	< 4.286E-05
NUFIP2	chr17	< 1.000E-05	< 4.286E-05
NUP160	chr11	< 1.000E-05	< 4.286E-05
NUP54	chr4	< 1.000E-05	< 4.286E-05
NUP62	chr19	< 1.000E-05	< 4.286E-05
NUP98	chr11	< 1.000E-05	< 4.286E-05
NUTM2A-AS1	chr10	< 1.000E-05	< 4.286E-05
OARD1	chr6	< 1.000E-05	< 4.286E-05
OAS2	chr12	< 1.000E-05	< 4.286E-05
OASL	chr12	< 1.000E-05	< 4.286E-05
OAZ2	chr15	< 1.000E-05	< 4.286E-05
ODC1	chr2	< 1.000E-05	< 4.286E-05
OGFRL1	chr6	< 1.000E-05	< 4.286E-05
OLA1	chr2	< 1.000E-05	< 4.286E-05
ORAI1	chr12	< 1.000E-05	< 4.286E-05
ORAI2	chr7	< 1.000E-05	< 4.286E-05
ORMDL1	chr2	< 1.000E-05	< 4.286E-05
OS9	chr12	< 1.000E-05	< 4.286E-05
OSBPL1A	chr18	< 1.000E-05	< 4.286E-05
OSBPL9	chr1	< 1.000E-05	< 4.286E-05
OSCAR	chr19	< 1.000E-05	< 4.286E-05
OSTM1	chr6	< 1.000E-05	< 4.286E-05
OTUD4	chr4	< 1.000E-05	< 4.286E-05
P4HB	chr17	< 1.000E-05	< 4.286E-05
PACSIN2	chr22	< 1.000E-05	< 4.286E-05
PAF1	chr19	< 1.000E-05	< 4.286E-05
PAFAH1B1	chr17	< 1.000E-05	< 4.286E-05
PAK1	chr11	< 1.000E-05	< 4.286E-05
PANX1	chr11	< 1.000E-05	< 4.286E-05
PARP12	chr7	< 1.000E-05	< 4.286E-05
PARP4	chr13	< 1.000E-05	< 4.286E-05
PARP9	chr3	< 1.000E-05	< 4.286E-05
PBRM1	chr3	< 1.000E-05	< 4.286E-05
PBX2	chr6	< 1.000E-05	< 4.286E-05
PBXIP1	chr1	< 1.000E-05	< 4.286E-05
PCNP	chr3	< 1.000E-05	< 4.286E-05
PCSK7	chr11	< 1.000E-05	< 4.286E-05
PDCD1	chr2	< 1.000E-05	< 4.286E-05
PDCD7	chr15	< 1.000E-05	< 4.286E-05
PDE4B	chr1	< 1.000E-05	< 4.286E-05
PDXK	chr21	< 1.000E-05	< 4.286E-05
PEBP1	chr12	< 1.000E-05	< 4.286E-05
PEF1	chr1	< 1.000E-05	< 4.286E-05
PEX19	chr1	< 1.000E-05	< 4.286E-05
PFDN5	chr12	< 1.000E-05	< 4.286E-05
PFKL	chr21	< 1.000E-05	< 4.286E-05
PGD	chr1	< 1.000E-05	< 4.286E-05
PGGT1B	chr5	< 1.000E-05	< 4.286E-05
PHACTR4	chr1	< 1.000E-05	< 4.286E-05
PHC3	chr3	< 1.000E-05	< 4.286E-05
PHF19	chr9	< 1.000E-05	< 4.286E-05
PHIP	chr6	< 1.000E-05	< 4.286E-05
PI4K2B	chr4	< 1.000E-05	< 4.286E-05
PIGT	chr20	< 1.000E-05	< 4.286E-05
PIK3AP1	chr10	< 1.000E-05	< 4.286E-05
PIK3CG	chr7	< 1.000E-05	< 4.286E-05
PIM1	chr6	< 1.000E-05	< 4.286E-05
PKD1P6-NPIPP1	chr16	< 1.000E-05	< 4.286E-05
PLA2G7	chr6	< 1.000E-05	< 4.286E-05
PLD1	chr3	< 1.000E-05	< 4.286E-05
PLEKHM2	chr1	< 1.000E-05	< 4.286E-05
PLK3	chr1	< 1.000E-05	< 4.286E-05
PLRG1	chr4	< 1.000E-05	< 4.286E-05
PLXNB2	chr22	< 1.000E-05	< 4.286E-05
PLXND1	chr3	< 1.000E-05	< 4.286E-05
PMP22	chr17	< 1.000E-05	< 4.286E-05
PMVK	chr1	< 1.000E-05	< 4.286E-05
PNPLA8	chr7	< 1.000E-05	< 4.286E-05
PNPT1	chr2	< 1.000E-05	< 4.286E-05
PNRC1	chr6	< 1.000E-05	< 4.286E-05
POGLUT1	chr3	< 1.000E-05	< 4.286E-05
POGZ	chr1	< 1.000E-05	< 4.286E-05
POLDIP3	chr22	< 1.000E-05	< 4.286E-05
POLE3	chr9	< 1.000E-05	< 4.286E-05
POLG	chr15	< 1.000E-05	< 4.286E-05
POLR2J	chr7	< 1.000E-05	< 4.286E-05
POLR2L	chr11	< 1.000E-05	< 4.286E-05
PPIB	chr15	< 1.000E-05	< 4.286E-05
PPM1G	chr2	< 1.000E-05	< 4.286E-05
PPP1CB	chr2	< 1.000E-05	< 4.286E-05
PPP1CC	chr12	< 1.000E-05	< 4.286E-05
PPP1R10	chr6	< 1.000E-05	< 4.286E-05
PPP1R12A	chr12	< 1.000E-05	< 4.286E-05
PPP1R15A	chr19	< 1.000E-05	< 4.286E-05
PPP1R15B	chr1	< 1.000E-05	< 4.286E-05
PPP1R18	chr6	< 1.000E-05	< 4.286E-05
PPP1R1A	chr12	< 1.000E-05	< 4.286E-05
PPP1R9B	chr17	< 1.000E-05	< 4.286E-05
PPP2CA	chr5	< 1.000E-05	< 4.286E-05
PPP2R3C	chr14	< 1.000E-05	< 4.286E-05
PPP2R5E	chr14	< 1.000E-05	< 4.286E-05
PPP3CB	chr10	< 1.000E-05	< 4.286E-05
PPP3R1	chr2	< 1.000E-05	< 4.286E-05
PPP4R3A	chr14	< 1.000E-05	< 4.286E-05
PPP6R1	chr19	< 1.000E-05	< 4.286E-05
PPT1	chr1	< 1.000E-05	< 4.286E-05
PPTC7	chr12	< 1.000E-05	< 4.286E-05
PRCP	chr11	< 1.000E-05	< 4.286E-05
PREX1	chr20	< 1.000E-05	< 4.286E-05
PRKCD	chr3	< 1.000E-05	< 4.286E-05
PRKCSH	chr19	< 1.000E-05	< 4.286E-05
PRKD2	chr19	< 1.000E-05	< 4.286E-05
PRMT2	chr21	< 1.000E-05	< 4.286E-05
PSAP	chr10	< 1.000E-05	< 4.286E-05
PSEN1	chr14	< 1.000E-05	< 4.286E-05
PSMA3-AS1	chr14	< 1.000E-05	< 4.286E-05
PSMA4	chr15	< 1.000E-05	< 4.286E-05
PSMA7	chr20	< 1.000E-05	< 4.286E-05
PSMB8	chr6	< 1.000E-05	< 4.286E-05
PSMC3	chr11	< 1.000E-05	< 4.286E-05
PSMD11	chr17	< 1.000E-05	< 4.286E-05
PSMD2	chr3	< 1.000E-05	< 4.286E-05
PSMD5	chr9	< 1.000E-05	< 4.286E-05
PSMF1	chr20	< 1.000E-05	< 4.286E-05
PSTPIP2	chr18	< 1.000E-05	< 4.286E-05
PTGER4	chr5	< 1.000E-05	< 4.286E-05
PTGR1	chr9	< 1.000E-05	< 4.286E-05
PTP4A1	chr6	< 1.000E-05	< 4.286E-05
PTPN1	chr20	< 1.000E-05	< 4.286E-05
PTPN2	chr18	< 1.000E-05	< 4.286E-05
PTPRA	chr20	< 1.000E-05	< 4.286E-05
PTPRJ	chr11	< 1.000E-05	< 4.286E-05
PUM2	chr2	< 1.000E-05	< 4.286E-05
PXN	chr12	< 1.000E-05	< 4.286E-05
PYCR2	chr1	< 1.000E-05	< 4.286E-05
QRICH1	chr3	< 1.000E-05	< 4.286E-05
R3HDM4	chr19	< 1.000E-05	< 4.286E-05
RAB11FIP1	chr8	< 1.000E-05	< 4.286E-05
RAB24	chr5	< 1.000E-05	< 4.286E-05
RAB29	chr1	< 1.000E-05	< 4.286E-05
RAB31	chr18	< 1.000E-05	< 4.286E-05
RAB3GAP2	chr1	< 1.000E-05	< 4.286E-05
RAB6A	chr11	< 1.000E-05	< 4.286E-05
RAB8A	chr19	< 1.000E-05	< 4.286E-05
RABAC1	chr19	< 1.000E-05	< 4.286E-05
RABGGTA	chr14	< 1.000E-05	< 4.286E-05
RAD21	chr8	< 1.000E-05	< 4.286E-05
RAD51L3-RFFL	chr17	< 1.000E-05	< 4.286E-05
RANGAP1	chr22	< 1.000E-05	< 4.286E-05
RASAL3	chr19	< 1.000E-05	< 4.286E-05
RASGRP1	chr15	< 1.000E-05	< 4.286E-05
RBCK1	chr20	< 1.000E-05	< 4.286E-05
RBM22	chr5	< 1.000E-05	< 4.286E-05
RBM23	chr14	< 1.000E-05	< 4.286E-05
RBMS1	chr2	< 1.000E-05	< 4.286E-05
RC3H2	chr9	< 1.000E-05	< 4.286E-05
RCC2	chr1	< 1.000E-05	< 4.286E-05
RELA	chr11	< 1.000E-05	< 4.286E-05
RETREG3	chr17	< 1.000E-05	< 4.286E-05
RFK	chr9	< 1.000E-05	< 4.286E-05
RFWD2	chr1	< 1.000E-05	< 4.286E-05
RFX5	chr1	< 1.000E-05	< 4.286E-05
RGL1	chr1	< 1.000E-05	< 4.286E-05
RHBDF2	chr17	< 1.000E-05	< 4.286E-05
RICTOR	chr5	< 1.000E-05	< 4.286E-05
RIOK3	chr18	< 1.000E-05	< 4.286E-05
RIT1	chr1	< 1.000E-05	< 4.286E-05
RNF114	chr20	< 1.000E-05	< 4.286E-05
RNF13	chr3	< 1.000E-05	< 4.286E-05
RNF135	chr17	< 1.000E-05	< 4.286E-05
RNF213	chr17	< 1.000E-05	< 4.286E-05
RNF7	chr3	< 1.000E-05	< 4.286E-05
RPL13A	chr19	< 1.000E-05	< 4.286E-05
RPL26	chr17	< 1.000E-05	< 4.286E-05
RPL27A	chr11	< 1.000E-05	< 4.286E-05
RPL3	chr22	< 1.000E-05	< 4.286E-05
RPS11	chr19	< 1.000E-05	< 4.286E-05
RPS14	chr5	< 1.000E-05	< 4.286E-05
RPS16	chr19	< 1.000E-05	< 4.286E-05
RPS27A	chr2	< 1.000E-05	< 4.286E-05
RRAGC	chr1	< 1.000E-05	< 4.286E-05
RRAS	chr19	< 1.000E-05	< 4.286E-05
RRBP1	chr20	< 1.000E-05	< 4.286E-05
RRM2B	chr8	< 1.000E-05	< 4.286E-05
RSF1	chr11	< 1.000E-05	< 4.286E-05
RSRC2	chr12	< 1.000E-05	< 4.286E-05
RTCB	chr22	< 1.000E-05	< 4.286E-05
RTF1	chr15	< 1.000E-05	< 4.286E-05
RUNX3	chr1	< 1.000E-05	< 4.286E-05
SAMHD1	chr20	< 1.000E-05	< 4.286E-05
SAR1B	chr5	< 1.000E-05	< 4.286E-05
SART3	chr12	< 1.000E-05	< 4.286E-05
SAV1	chr14	< 1.000E-05	< 4.286E-05
SBDS	chr7	< 1.000E-05	< 4.286E-05
SBF1	chr22	< 1.000E-05	< 4.286E-05
SBNO2	chr19	< 1.000E-05	< 4.286E-05
SCAMP2	chr15	< 1.000E-05	< 4.286E-05
SCAMP3	chr1	< 1.000E-05	< 4.286E-05
SCARF1	chr17	< 1.000E-05	< 4.286E-05
SCLT1	chr4	< 1.000E-05	< 4.286E-05
SCPEP1	chr17	< 1.000E-05	< 4.286E-05
SDCCAG3	chr9	< 1.000E-05	< 4.286E-05
SDF4	chr1	< 1.000E-05	< 4.286E-05
SDHA	chr5	< 1.000E-05	< 4.286E-05
SDS	chr12	< 1.000E-05	< 4.286E-05
SDSL	chr12	< 1.000E-05	< 4.286E-05
SEC24D	chr4	< 1.000E-05	< 4.286E-05
SEC62	chr3	< 1.000E-05	< 4.286E-05
SECISBP2L	chr15	< 1.000E-05	< 4.286E-05
SECTM1	chr17	< 1.000E-05	< 4.286E-05
SEL1L	chr14	< 1.000E-05	< 4.286E-05
SELL	chr1	< 1.000E-05	< 4.286E-05
SELPLG	chr12	< 1.000E-05	< 4.286E-05
SEMA3A	chr7	< 1.000E-05	< 4.286E-05
SEPHS1	chr10	< 1.000E-05	< 4.286E-05
SEPHS2	chr16	< 1.000E-05	< 4.286E-05
SEPT10	chr2	< 1.000E-05	< 4.286E-05
SEPT2	chr2	< 1.000E-05	< 4.286E-05
SERINC1	chr6	< 1.000E-05	< 4.286E-05
SERINC3	chr20	< 1.000E-05	< 4.286E-05
SESTD1	chr2	< 1.000E-05	< 4.286E-05
SETX	chr9	< 1.000E-05	< 4.286E-05
SF1	chr11	< 1.000E-05	< 4.286E-05
SF3A1	chr22	< 1.000E-05	< 4.286E-05
SF3A3	chr1	< 1.000E-05	< 4.286E-05
SF3B1	chr2	< 1.000E-05	< 4.286E-05
SFPQ	chr1	< 1.000E-05	< 4.286E-05
SGPL1	chr10	< 1.000E-05	< 4.286E-05
SGTA	chr19	< 1.000E-05	< 4.286E-05
SH3GLB2	chr9	< 1.000E-05	< 4.286E-05
SHARPIN	chr8	< 1.000E-05	< 4.286E-05
SHISA5	chr3	< 1.000E-05	< 4.286E-05
SIPA1	chr11	< 1.000E-05	< 4.286E-05
SIRPA	chr20	< 1.000E-05	< 4.286E-05
SIRT6	chr19	< 1.000E-05	< 4.286E-05
SLA	chr8	< 1.000E-05	< 4.286E-05
SLBP	chr4	< 1.000E-05	< 4.286E-05
SLC11A2	chr12	< 1.000E-05	< 4.286E-05
SLC12A7	chr5	< 1.000E-05	< 4.286E-05
SLC15A3	chr11	< 1.000E-05	< 4.286E-05
SLC15A4	chr12	< 1.000E-05	< 4.286E-05
SLC16A6	chr17	< 1.000E-05	< 4.286E-05
SLC17A5	chr6	< 1.000E-05	< 4.286E-05
SLC1A2	chr11	< 1.000E-05	< 4.286E-05
SLC25A1	chr22	< 1.000E-05	< 4.286E-05
SLC25A12	chr2	< 1.000E-05	< 4.286E-05
SLC25A20	chr3	< 1.000E-05	< 4.286E-05
SLC25A24	chr1	< 1.000E-05	< 4.286E-05
SLC25A32	chr8	< 1.000E-05	< 4.286E-05
SLC2A3	chr12	< 1.000E-05	< 4.286E-05
SLC2A5	chr1	< 1.000E-05	< 4.286E-05
SLC2A6	chr9	< 1.000E-05	< 4.286E-05
SLC35E2B	chr1	< 1.000E-05	< 4.286E-05
SLC35F6	chr2	< 1.000E-05	< 4.286E-05
SLC37A4	chr11	< 1.000E-05	< 4.286E-05
SLC38A2	chr12	< 1.000E-05	< 4.286E-05
SLC39A11	chr17	< 1.000E-05	< 4.286E-05
SLC39A13	chr11	< 1.000E-05	< 4.286E-05
SLC43A3	chr11	< 1.000E-05	< 4.286E-05
SLC52A2	chr8	< 1.000E-05	< 4.286E-05
SLC6A12	chr12	< 1.000E-05	< 4.286E-05
SLC8B1	chr12	< 1.000E-05	< 4.286E-05
SLFN11	chr17	< 1.000E-05	< 4.286E-05
SLFN5	chr17	< 1.000E-05	< 4.286E-05
SLTM	chr15	< 1.000E-05	< 4.286E-05
SMAD7	chr18	< 1.000E-05	< 4.286E-05
SMARCA5	chr4	< 1.000E-05	< 4.286E-05
SMC6	chr2	< 1.000E-05	< 4.286E-05
SMG5	chr1	< 1.000E-05	< 4.286E-05
SMIM12	chr1	< 1.000E-05	< 4.286E-05
SMU1	chr9	< 1.000E-05	< 4.286E-05
SMYD4	chr17	< 1.000E-05	< 4.286E-05
SNF8	chr17	< 1.000E-05	< 4.286E-05
SNRNP200	chr2	< 1.000E-05	< 4.286E-05
SNRNP40	chr1	< 1.000E-05	< 4.286E-05
SNW1	chr14	< 1.000E-05	< 4.286E-05
SNX10	chr7	< 1.000E-05	< 4.286E-05
SNX19	chr11	< 1.000E-05	< 4.286E-05
SNX20	chr16	< 1.000E-05	< 4.286E-05
SNX27	chr1	< 1.000E-05	< 4.286E-05
SNX4	chr3	< 1.000E-05	< 4.286E-05
SNX5	chr20	< 1.000E-05	< 4.286E-05
SNX8	chr7	< 1.000E-05	< 4.286E-05
SNX9	chr6	< 1.000E-05	< 4.286E-05
SORT1	chr1	< 1.000E-05	< 4.286E-05
SP100	chr2	< 1.000E-05	< 4.286E-05
SP3	chr2	< 1.000E-05	< 4.286E-05
SPAG7	chr17	< 1.000E-05	< 4.286E-05
SPCS3	chr4	< 1.000E-05	< 4.286E-05
SPG20	chr13	< 1.000E-05	< 4.286E-05
SPG21	chr15	< 1.000E-05	< 4.286E-05
SPHK1	chr17	< 1.000E-05	< 4.286E-05
SPOP	chr17	< 1.000E-05	< 4.286E-05
SQSTM1	chr5	< 1.000E-05	< 4.286E-05
SRP68	chr17	< 1.000E-05	< 4.286E-05
SRPK1	chr6	< 1.000E-05	< 4.286E-05
SRPRA	chr11	< 1.000E-05	< 4.286E-05
SSR1	chr6	< 1.000E-05	< 4.286E-05
SSRP1	chr11	< 1.000E-05	< 4.286E-05
SSU72	chr1	< 1.000E-05	< 4.286E-05
ST13	chr22	< 1.000E-05	< 4.286E-05
STAB1	chr3	< 1.000E-05	< 4.286E-05
STAT1	chr2	< 1.000E-05	< 4.286E-05
STAT3	chr17	< 1.000E-05	< 4.286E-05
STAT4	chr2	< 1.000E-05	< 4.286E-05
STAU1	chr20	< 1.000E-05	< 4.286E-05
STK17A	chr7	< 1.000E-05	< 4.286E-05
STK17B	chr2	< 1.000E-05	< 4.286E-05
STK40	chr1	< 1.000E-05	< 4.286E-05
STOML1	chr15	< 1.000E-05	< 4.286E-05
STX11	chr6	< 1.000E-05	< 4.286E-05
STX7	chr6	< 1.000E-05	< 4.286E-05
SUCLA2	chr13	< 1.000E-05	< 4.286E-05
SUMO3	chr21	< 1.000E-05	< 4.286E-05
SUPT20H	chr13	< 1.000E-05	< 4.286E-05
SUPT6H	chr17	< 1.000E-05	< 4.286E-05
SUSD6	chr14	< 1.000E-05	< 4.286E-05
SYPL1	chr7	< 1.000E-05	< 4.286E-05
TADA3	chr3	< 1.000E-05	< 4.286E-05
TAF10	chr11	< 1.000E-05	< 4.286E-05
TAF11	chr6	< 1.000E-05	< 4.286E-05
TAF9	chr5	< 1.000E-05	< 4.286E-05
TAP1	chr6	< 1.000E-05	< 4.286E-05
TARS	chr5	< 1.000E-05	< 4.286E-05
TBC1D10A	chr22	< 1.000E-05	< 4.286E-05
TBL1XR1	chr3	< 1.000E-05	< 4.286E-05
TBRG4	chr7	< 1.000E-05	< 4.286E-05
TCTN3	chr10	< 1.000E-05	< 4.286E-05
TEX261	chr2	< 1.000E-05	< 4.286E-05
TFCP2	chr12	< 1.000E-05	< 4.286E-05
TFG	chr3	< 1.000E-05	< 4.286E-05
TGFB1	chr19	< 1.000E-05	< 4.286E-05
TGM2	chr20	< 1.000E-05	< 4.286E-05
THAP4	chr2	< 1.000E-05	< 4.286E-05
THEMIS2	chr1	< 1.000E-05	< 4.286E-05
TIA1	chr2	< 1.000E-05	< 4.286E-05
TKT	chr3	< 1.000E-05	< 4.286E-05
TLK2	chr17	< 1.000E-05	< 4.286E-05
TLN1	chr9	< 1.000E-05	< 4.286E-05
TM2D2	chr8	< 1.000E-05	< 4.286E-05
TM7SF3	chr12	< 1.000E-05	< 4.286E-05
TM9SF4	chr20	< 1.000E-05	< 4.286E-05
TMBIM6	chr12	< 1.000E-05	< 4.286E-05
TMC6	chr17	< 1.000E-05	< 4.286E-05
TMED10	chr14	< 1.000E-05	< 4.286E-05
TMED3	chr15	< 1.000E-05	< 4.286E-05
TMED4	chr7	< 1.000E-05	< 4.286E-05
TMED5	chr1	< 1.000E-05	< 4.286E-05
TMEM110	chr3	< 1.000E-05	< 4.286E-05
TMEM115	chr3	< 1.000E-05	< 4.286E-05
TMEM123	chr11	< 1.000E-05	< 4.286E-05
TMEM127	chr2	< 1.000E-05	< 4.286E-05
TMEM144	chr4	< 1.000E-05	< 4.286E-05
TMEM167A	chr5	< 1.000E-05	< 4.286E-05
TMEM167B	chr1	< 1.000E-05	< 4.286E-05
TMEM209	chr7	< 1.000E-05	< 4.286E-05
TMEM219	chr16	< 1.000E-05	< 4.286E-05
TMEM230	chr20	< 1.000E-05	< 4.286E-05
TMEM242	chr6	< 1.000E-05	< 4.286E-05
TMEM258	chr11	< 1.000E-05	< 4.286E-05
TMEM259	chr19	< 1.000E-05	< 4.286E-05
TMEM268	chr9	< 1.000E-05	< 4.286E-05
TMEM30A	chr6	< 1.000E-05	< 4.286E-05
TMEM41B	chr11	< 1.000E-05	< 4.286E-05
TMEM59	chr1	< 1.000E-05	< 4.286E-05
TMEM8A	chr16	< 1.000E-05	< 4.286E-05
TMOD3	chr15	< 1.000E-05	< 4.286E-05
TMSB10	chr2	< 1.000E-05	< 4.286E-05
TMX1	chr14	< 1.000E-05	< 4.286E-05
TNFAIP3	chr6	< 1.000E-05	< 4.286E-05
TNFRSF10B	chr8	< 1.000E-05	< 4.286E-05
TNIP2	chr4	< 1.000E-05	< 4.286E-05
TNK2	chr3	< 1.000E-05	< 4.286E-05
TNKS2	chr10	< 1.000E-05	< 4.286E-05
TNPO2	chr19	< 1.000E-05	< 4.286E-05
TNPO3	chr7	< 1.000E-05	< 4.286E-05
TNS3	chr7	< 1.000E-05	< 4.286E-05
TOB2	chr22	< 1.000E-05	< 4.286E-05
TOMM34	chr20	< 1.000E-05	< 4.286E-05
TOMM7	chr7	< 1.000E-05	< 4.286E-05
TOP2A	chr17	< 1.000E-05	< 4.286E-05
TOP2B	chr3	< 1.000E-05	< 4.286E-05
TOX4	chr14	< 1.000E-05	< 4.286E-05
TP53	chr17	< 1.000E-05	< 4.286E-05
TP53BP2	chr1	< 1.000E-05	< 4.286E-05
TP53I3	chr2	< 1.000E-05	< 4.286E-05
TPD52L2	chr20	< 1.000E-05	< 4.286E-05
TPGS2	chr18	< 1.000E-05	< 4.286E-05
TPM4	chr19	< 1.000E-05	< 4.286E-05
TPMT	chr6	< 1.000E-05	< 4.286E-05
TPP1	chr11	< 1.000E-05	< 4.286E-05
TPST2	chr22	< 1.000E-05	< 4.286E-05
TPT1	chr13	< 1.000E-05	< 4.286E-05
TRA2A	chr7	< 1.000E-05	< 4.286E-05
TRAF1	chr9	< 1.000E-05	< 4.286E-05
TRAFD1	chr12	< 1.000E-05	< 4.286E-05
TRAM1	chr8	< 1.000E-05	< 4.286E-05
TRAPPC5	chr19	< 1.000E-05	< 4.286E-05
TRIM11	chr1	< 1.000E-05	< 4.286E-05
TRIM25	chr17	< 1.000E-05	< 4.286E-05
TRIM33	chr1	< 1.000E-05	< 4.286E-05
TRMT1L	chr1	< 1.000E-05	< 4.286E-05
TRPC4AP	chr20	< 1.000E-05	< 4.286E-05
TRPT1	chr11	< 1.000E-05	< 4.286E-05
TRPV2	chr17	< 1.000E-05	< 4.286E-05
TSC22D1	chr13	< 1.000E-05	< 4.286E-05
TSR1	chr17	< 1.000E-05	< 4.286E-05
TTC1	chr5	< 1.000E-05	< 4.286E-05
TTC39B	chr9	< 1.000E-05	< 4.286E-05
TTYH3	chr7	< 1.000E-05	< 4.286E-05
TUBB	chr6	< 1.000E-05	< 4.286E-05
TWF1	chr12	< 1.000E-05	< 4.286E-05
TXNDC11	chr16	< 1.000E-05	< 4.286E-05
TXNL1	chr18	< 1.000E-05	< 4.286E-05
TYK2	chr19	< 1.000E-05	< 4.286E-05
UBA52	chr19	< 1.000E-05	< 4.286E-05
UBA6	chr4	< 1.000E-05	< 4.286E-05
UBE2G1	chr17	< 1.000E-05	< 4.286E-05
UBE2G2	chr21	< 1.000E-05	< 4.286E-05
UBE2N	chr12	< 1.000E-05	< 4.286E-05
UBE2R2	chr9	< 1.000E-05	< 4.286E-05
UBE2Z	chr17	< 1.000E-05	< 4.286E-05
UBP1	chr3	< 1.000E-05	< 4.286E-05
UBR4	chr1	< 1.000E-05	< 4.286E-05
UBTF	chr17	< 1.000E-05	< 4.286E-05
UBXN4	chr2	< 1.000E-05	< 4.286E-05
UIMC1	chr5	< 1.000E-05	< 4.286E-05
ULK2	chr17	< 1.000E-05	< 4.286E-05
UNC119	chr17	< 1.000E-05	< 4.286E-05
UNC13D	chr17	< 1.000E-05	< 4.286E-05
UPF2	chr10	< 1.000E-05	< 4.286E-05
URGCP	chr7	< 1.000E-05	< 4.286E-05
USF1	chr1	< 1.000E-05	< 4.286E-05
USP12	chr13	< 1.000E-05	< 4.286E-05
USP18	chr22	< 1.000E-05	< 4.286E-05
USP19	chr3	< 1.000E-05	< 4.286E-05
USP24	chr1	< 1.000E-05	< 4.286E-05
USP33	chr1	< 1.000E-05	< 4.286E-05
UTP6	chr17	< 1.000E-05	< 4.286E-05
VAC14	chr16	< 1.000E-05	< 4.286E-05
VAMP3	chr1	< 1.000E-05	< 4.286E-05
VAMP8	chr2	< 1.000E-05	< 4.286E-05
VAV2	chr9	< 1.000E-05	< 4.286E-05
VDAC1	chr5	< 1.000E-05	< 4.286E-05
VDAC3	chr8	< 1.000E-05	< 4.286E-05
VMP1	chr17	< 1.000E-05	< 4.286E-05
VOPP1	chr7	< 1.000E-05	< 4.286E-05
WASF2	chr1	< 1.000E-05	< 4.286E-05
WDR45B	chr17	< 1.000E-05	< 4.286E-05
WDR82	chr3	< 1.000E-05	< 4.286E-05
WIPF1	chr2	< 1.000E-05	< 4.286E-05
WIZ	chr19	< 1.000E-05	< 4.286E-05
WNT5A	chr3	< 1.000E-05	< 4.286E-05
WSB1	chr17	< 1.000E-05	< 4.286E-05
WSB2	chr12	< 1.000E-05	< 4.286E-05
WTAP	chr6	< 1.000E-05	< 4.286E-05
XPC	chr3	< 1.000E-05	< 4.286E-05
XPNPEP1	chr10	< 1.000E-05	< 4.286E-05
XPO5	chr6	< 1.000E-05	< 4.286E-05
XPO6	chr16	< 1.000E-05	< 4.286E-05
XRN1	chr3	< 1.000E-05	< 4.286E-05
YAF2	chr12	< 1.000E-05	< 4.286E-05
YARS	chr1	< 1.000E-05	< 4.286E-05
YBX1	chr1	< 1.000E-05	< 4.286E-05
YBX3	chr12	< 1.000E-05	< 4.286E-05
YME1L1	chr10	< 1.000E-05	< 4.286E-05
YTHDC1	chr4	< 1.000E-05	< 4.286E-05
YWHAB	chr20	< 1.000E-05	< 4.286E-05
YWHAE	chr17	< 1.000E-05	< 4.286E-05
YWHAQ	chr2	< 1.000E-05	< 4.286E-05
YWHAZ	chr8	< 1.000E-05	< 4.286E-05
ZACN	chr17	< 1.000E-05	< 4.286E-05
ZBED5	chr11	< 1.000E-05	< 4.286E-05
ZBTB22	chr6	< 1.000E-05	< 4.286E-05
ZBTB24	chr6	< 1.000E-05	< 4.286E-05
ZC3H11A	chr1	< 1.000E-05	< 4.286E-05
ZC3H12A	chr1	< 1.000E-05	< 4.286E-05
ZC3H13	chr13	< 1.000E-05	< 4.286E-05
ZC3H4	chr19	< 1.000E-05	< 4.286E-05
ZFP36L1	chr14	< 1.000E-05	< 4.286E-05
ZFP36L2	chr2	< 1.000E-05	< 4.286E-05
ZFR	chr5	< 1.000E-05	< 4.286E-05
ZMIZ2	chr7	< 1.000E-05	< 4.286E-05
ZNF148	chr3	< 1.000E-05	< 4.286E-05
ZNF267	chr16	< 1.000E-05	< 4.286E-05
ZNF438	chr10	< 1.000E-05	< 4.286E-05
ZNFX1	chr20	< 1.000E-05	< 4.286E-05
ZNRF2	chr7	< 1.000E-05	< 4.286E-05
ZUFSP	chr6	< 1.000E-05	< 4.286E-05
ZZEF1	chr17	< 1.000E-05	< 4.286E-05
ABL2	chr1	1e-05	4.28627e-05
ADORA2A	chr22	1e-05	4.28627e-05
ALPK1	chr4	1e-05	4.28627e-05
ASB8	chr12	1e-05	4.28627e-05
ATF6	chr1	1e-05	4.28627e-05
ATF6B	chr6	1e-05	4.28627e-05
BAZ2A	chr12	1e-05	4.28627e-05
BMF	chr15	1e-05	4.28627e-05
BNIP3L	chr8	1e-05	4.28627e-05
BRAP	chr12	1e-05	4.28627e-05
C16orf70	chr16	1e-05	4.28627e-05
C1orf123	chr1	1e-05	4.28627e-05
C21orf33	chr21	1e-05	4.28627e-05
C22orf39	chr22	1e-05	4.28627e-05
COL9A2	chr1	1e-05	4.28627e-05
CREBL2	chr12	1e-05	4.28627e-05
CYTH1	chr17	1e-05	4.28627e-05
DCAF11	chr14	1e-05	4.28627e-05
DFNA5	chr7	1e-05	4.28627e-05
DNAJB1	chr19	1e-05	4.28627e-05
EFTUD2	chr17	1e-05	4.28627e-05
EIF4E2	chr2	1e-05	4.28627e-05
ERO1B	chr1	1e-05	4.28627e-05
ETV6	chr12	1e-05	4.28627e-05
EVI2A	chr17	1e-05	4.28627e-05
EZR	chr6	1e-05	4.28627e-05
FAM210B	chr20	1e-05	4.28627e-05
FAM222B	chr17	1e-05	4.28627e-05
FBXL3	chr13	1e-05	4.28627e-05
FOPNL	chr16	1e-05	4.28627e-05
GCC2	chr2	1e-05	4.28627e-05
GCLC	chr6	1e-05	4.28627e-05
GNPTAB	chr12	1e-05	4.28627e-05
HACD2	chr3	1e-05	4.28627e-05
HDGF	chr1	1e-05	4.28627e-05
HIST1H2BD	chr6	1e-05	4.28627e-05
HSPA1B	chr6	1e-05	4.28627e-05
IDH2	chr15	1e-05	4.28627e-05
IL10	chr1	1e-05	4.28627e-05
INTS12	chr4	1e-05	4.28627e-05
IQGAP2	chr5	1e-05	4.28627e-05
KIAA0100	chr17	1e-05	4.28627e-05
LAMTOR1	chr11	1e-05	4.28627e-05
LASP1	chr17	1e-05	4.28627e-05
LATS1	chr6	1e-05	4.28627e-05
LPGAT1	chr1	1e-05	4.28627e-05
MAP3K2	chr2	1e-05	4.28627e-05
MAPK14	chr6	1e-05	4.28627e-05
MED18	chr1	1e-05	4.28627e-05
NDRG3	chr20	1e-05	4.28627e-05
NDUFC2	chr11	1e-05	4.28627e-05
NUDCD3	chr7	1e-05	4.28627e-05
NUP43	chr6	1e-05	4.28627e-05
PEPD	chr19	1e-05	4.28627e-05
PLEKHF2	chr8	1e-05	4.28627e-05
PPIG	chr2	1e-05	4.28627e-05
PTMS	chr12	1e-05	4.28627e-05
RAB35	chr12	1e-05	4.28627e-05
RANBP3	chr19	1e-05	4.28627e-05
RASSF1	chr3	1e-05	4.28627e-05
RASSF5	chr1	1e-05	4.28627e-05
RNF181	chr2	1e-05	4.28627e-05
RNF19A	chr8	1e-05	4.28627e-05
RSL1D1	chr16	1e-05	4.28627e-05
RSPH3	chr6	1e-05	4.28627e-05
SAMSN1	chr21	1e-05	4.28627e-05
SCAMP1-AS1	chr5	1e-05	4.28627e-05
SDC3	chr1	1e-05	4.28627e-05
SDE2	chr1	1e-05	4.28627e-05
SFT2D1	chr6	1e-05	4.28627e-05
SIGLEC14	chr19	1e-05	4.28627e-05
SLAMF1	chr1	1e-05	4.28627e-05
STARD4	chr5	1e-05	4.28627e-05
TAOK3	chr12	1e-05	4.28627e-05
TCF4	chr18	1e-05	4.28627e-05
TEFM	chr17	1e-05	4.28627e-05
TLK1	chr2	1e-05	4.28627e-05
TMF1	chr3	1e-05	4.28627e-05
USP48	chr1	1e-05	4.28627e-05
VTI1B	chr14	1e-05	4.28627e-05
WBP11	chr12	1e-05	4.28627e-05
ZBTB7A	chr19	1e-05	4.28627e-05
ZNF496	chr1	1e-05	4.28627e-05
ZNF702P	chr19	1e-05	4.28627e-05
ZNHIT1	chr7	1e-05	4.28627e-05
ALYREF	chr17	1e-05	4.28627e-05
ARFGAP2	chr11	1e-05	4.28627e-05
ARPIN	chr15	1e-05	4.28627e-05
ASPH	chr8	1e-05	4.28627e-05
B4GALT4	chr3	1e-05	4.28627e-05
BNIP3	chr10	1e-05	4.28627e-05
C1R	chr12	1e-05	4.28627e-05
C2	chr6	1e-05	4.28627e-05
CCL7	chr17	1e-05	4.28627e-05
CDKN1A	chr6	1e-05	4.28627e-05
CLEC5A	chr7	1e-05	4.28627e-05
COL1A1	chr17	1e-05	4.28627e-05
DHRS1	chr14	1e-05	4.28627e-05
DUSP6	chr12	1e-05	4.28627e-05
EGLN2	chr19	1e-05	4.28627e-05
ERGIC3	chr20	1e-05	4.28627e-05
FAM104A	chr17	1e-05	4.28627e-05
FASTKD1	chr2	1e-05	4.28627e-05
GALNT2	chr1	1e-05	4.28627e-05
GDE1	chr16	1e-05	4.28627e-05
GNA12	chr7	1e-05	4.28627e-05
GPR183	chr13	1e-05	4.28627e-05
IGFBP3	chr7	1e-05	4.28627e-05
IL2RB	chr22	1e-05	4.28627e-05
KDELC2	chr11	1e-05	4.28627e-05
LBR	chr1	1e-05	4.28627e-05
LMNB2	chr19	1e-05	4.28627e-05
MCUB	chr4	1e-05	4.28627e-05
NFE2L2	chr2	1e-05	4.28627e-05
NUP210	chr3	1e-05	4.28627e-05
NUP88	chr17	1e-05	4.28627e-05
NXF1	chr11	1e-05	4.28627e-05
PDIA4	chr7	1e-05	4.28627e-05
PELP1	chr17	1e-05	4.28627e-05
PES1	chr22	1e-05	4.28627e-05
PMAIP1	chr18	1e-05	4.28627e-05
PRDX1	chr1	1e-05	4.28627e-05
PRIM1	chr12	1e-05	4.28627e-05
PTPN18	chr2	1e-05	4.28627e-05
PTTG1IP	chr21	1e-05	4.28627e-05
RAB14	chr9	1e-05	4.28627e-05
RAP2A	chr13	1e-05	4.28627e-05
RAVER1	chr19	1e-05	4.28627e-05
RCSD1	chr1	1e-05	4.28627e-05
RNF19B	chr1	1e-05	4.28627e-05
RPL15	chr3	1e-05	4.28627e-05
RPRD1A	chr18	1e-05	4.28627e-05
RPS6KA1	chr1	1e-05	4.28627e-05
SCAP	chr3	1e-05	4.28627e-05
SDHD	chr11	1e-05	4.28627e-05
SELENOT	chr3	1e-05	4.28627e-05
SLC31A2	chr9	1e-05	4.28627e-05
SPPL3	chr12	1e-05	4.28627e-05
SRP14	chr15	1e-05	4.28627e-05
SRSF11	chr1	1e-05	4.28627e-05
SRXN1	chr20	1e-05	4.28627e-05
STX6	chr1	1e-05	4.28627e-05
TBCC	chr6	1e-05	4.28627e-05
TMEM87A	chr15	1e-05	4.28627e-05
TNFRSF10A	chr8	1e-05	4.28627e-05
TRABD	chr22	1e-05	4.28627e-05
U2AF2	chr19	1e-05	4.28627e-05
UXS1	chr2	1e-05	4.28627e-05
WASH7P	chr1	1e-05	4.28627e-05
ZFAND1	chr8	1e-05	4.28627e-05
ACSL3	chr2	2e-05	8.08432e-05
AKAP13	chr15	2e-05	8.08432e-05
ATN1	chr12	2e-05	8.08432e-05
ATP6V0B	chr1	2e-05	8.08432e-05
BID	chr22	2e-05	8.08432e-05
CAPZA2	chr7	2e-05	8.08432e-05
CCDC32	chr15	2e-05	8.08432e-05
CCNL2	chr1	2e-05	8.08432e-05
CCNYL1	chr2	2e-05	8.08432e-05
CCT8	chr21	2e-05	8.08432e-05
CREBRF	chr5	2e-05	8.08432e-05
CSNK2A2	chr16	2e-05	8.08432e-05
CYTIP	chr2	2e-05	8.08432e-05
DLGAP4	chr20	2e-05	8.08432e-05
DPP4	chr2	2e-05	8.08432e-05
EIF5B	chr2	2e-05	8.08432e-05
EIPR1	chr2	2e-05	8.08432e-05
ERAP2	chr5	2e-05	8.08432e-05
FCGR2A	chr1	2e-05	8.08432e-05
GALC	chr14	2e-05	8.08432e-05
GALNS	chr16	2e-05	8.08432e-05
GFM2	chr5	2e-05	8.08432e-05
GGCX	chr2	2e-05	8.08432e-05
GSK3A	chr19	2e-05	8.08432e-05
HSPA9	chr5	2e-05	8.08432e-05
KDM7A	chr7	2e-05	8.08432e-05
KLF4	chr9	2e-05	8.08432e-05
LAG3	chr12	2e-05	8.08432e-05
LAIR1	chr19	2e-05	8.08432e-05
LAMB3	chr1	2e-05	8.08432e-05
LEPROTL1	chr8	2e-05	8.08432e-05
MAPK1IP1L	chr14	2e-05	8.08432e-05
MAZ	chr16	2e-05	8.08432e-05
MB21D1	chr6	2e-05	8.08432e-05
MBIP	chr14	2e-05	8.08432e-05
MCRS1	chr12	2e-05	8.08432e-05
MMP24-AS1	chr20	2e-05	8.08432e-05
MOCS2	chr5	2e-05	8.08432e-05
MRM2	chr7	2e-05	8.08432e-05
MYO5A	chr15	2e-05	8.08432e-05
NBPF1	chr1	2e-05	8.08432e-05
NCK2	chr2	2e-05	8.08432e-05
NCOA1	chr2	2e-05	8.08432e-05
NCOA4	chr10	2e-05	8.08432e-05
NOL8	chr9	2e-05	8.08432e-05
NOSIP	chr19	2e-05	8.08432e-05
NTAN1	chr16	2e-05	8.08432e-05
PI4KAP2	chr22	2e-05	8.08432e-05
PLGRKT	chr9	2e-05	8.08432e-05
PRKAA1	chr5	2e-05	8.08432e-05
PTPRE	chr10	2e-05	8.08432e-05
RAB27A	chr15	2e-05	8.08432e-05
RBM12	chr20	2e-05	8.08432e-05
RBMS2	chr12	2e-05	8.08432e-05
RIPK1	chr6	2e-05	8.08432e-05
RNF44	chr5	2e-05	8.08432e-05
SENP7	chr3	2e-05	8.08432e-05
SHTN1	chr10	2e-05	8.08432e-05
SLC16A3	chr17	2e-05	8.08432e-05
SLC9A1	chr1	2e-05	8.08432e-05
SNRPD3	chr22	2e-05	8.08432e-05
SPATS2L	chr2	2e-05	8.08432e-05
SRGAP2D	chr1	2e-05	8.08432e-05
SRI	chr7	2e-05	8.08432e-05
STRN3	chr14	2e-05	8.08432e-05
SUPT5H	chr19	2e-05	8.08432e-05
TMEM87B	chr2	2e-05	8.08432e-05
TNIK	chr3	2e-05	8.08432e-05
TNIP1	chr5	2e-05	8.08432e-05
TOP3A	chr17	2e-05	8.08432e-05
TWF2	chr3	2e-05	8.08432e-05
TYW5	chr2	2e-05	8.08432e-05
UBE2M	chr19	2e-05	8.08432e-05
VIM	chr10	2e-05	8.08432e-05
XPO1	chr2	2e-05	8.08432e-05
ZCCHC6	chr9	2e-05	8.08432e-05
ZFAND3	chr6	2e-05	8.08432e-05
ACSS2	chr20	3e-05	0.00011669
ADAM10	chr15	3e-05	0.00011669
ARL4C	chr2	3e-05	0.00011669
CLTC	chr17	3e-05	0.00011669
CNBP	chr3	3e-05	0.00011669
CNOT2	chr12	3e-05	0.00011669
CORO1B	chr11	3e-05	0.00011669
CPT1B	chr22	3e-05	0.00011669
CPT2	chr1	3e-05	0.00011669
DNAJC14	chr12	3e-05	0.00011669
ECM1	chr1	3e-05	0.00011669
EIF4A1	chr17	3e-05	0.00011669
FAM8A1	chr6	3e-05	0.00011669
FCER1G	chr1	3e-05	0.00011669
GOLGA3	chr12	3e-05	0.00011669
H2AFY	chr5	3e-05	0.00011669
HADHB	chr2	3e-05	0.00011669
IFNAR2	chr21	3e-05	0.00011669
INIP	chr9	3e-05	0.00011669
IPPK	chr9	3e-05	0.00011669
IRF5	chr7	3e-05	0.00011669
ISG20L2	chr1	3e-05	0.00011669
ISOC2	chr19	3e-05	0.00011669
LINC01539	chr18	3e-05	0.00011669
MCRIP1	chr17	3e-05	0.00011669
MIA3	chr1	3e-05	0.00011669
MNT	chr17	3e-05	0.00011669
MT1A	chr16	3e-05	0.00011669
MUL1	chr1	3e-05	0.00011669
NCOA2	chr8	3e-05	0.00011669
NDUFS1	chr2	3e-05	0.00011669
PAPOLA	chr14	3e-05	0.00011669
PCBP2	chr12	3e-05	0.00011669
PLIN3	chr19	3e-05	0.00011669
POP7	chr7	3e-05	0.00011669
PPP1CA	chr11	3e-05	0.00011669
PRF1	chr10	3e-05	0.00011669
PTPA	chr9	3e-05	0.00011669
RILPL2	chr12	3e-05	0.00011669
RRAGD	chr6	3e-05	0.00011669
SEC16A	chr9	3e-05	0.00011669
SEC61A1	chr3	3e-05	0.00011669
SH3GLB1	chr1	3e-05	0.00011669
SRSF5	chr14	3e-05	0.00011669
STAT5A	chr17	3e-05	0.00011669
SUZ12	chr17	3e-05	0.00011669
SYT11	chr1	3e-05	0.00011669
TALDO1	chr11	3e-05	0.00011669
TIMM9	chr14	3e-05	0.00011669
TMEM50B	chr21	3e-05	0.00011669
TRPM7	chr15	3e-05	0.00011669
WAC	chr10	3e-05	0.00011669
ZBTB17	chr1	3e-05	0.00011669
ACTG1	chr17	4e-05	0.000151176
ATXN2L	chr16	4e-05	0.000151176
CARM1	chr19	4e-05	0.000151176
CMIP	chr16	4e-05	0.000151176
COPA	chr1	4e-05	0.000151176
DAGLB	chr7	4e-05	0.000151176
DVL2	chr17	4e-05	0.000151176
EIF4H	chr7	4e-05	0.000151176
ELL	chr19	4e-05	0.000151176
EXT2	chr11	4e-05	0.000151176
FAM91A1	chr8	4e-05	0.000151176
FIS1	chr7	4e-05	0.000151176
FKBP11	chr12	4e-05	0.000151176
FOXO3	chr6	4e-05	0.000151176
GNB2	chr7	4e-05	0.000151176
KDM5A	chr12	4e-05	0.000151176
LARP7	chr4	4e-05	0.000151176
LIMD2	chr17	4e-05	0.000151176
LOC729737	chr1	4e-05	0.000151176
MRPL30	chr2	4e-05	0.000151176
PARG	chr10	4e-05	0.000151176
PDE7A	chr8	4e-05	0.000151176
PPA2	chr4	4e-05	0.000151176
PTPN12	chr7	4e-05	0.000151176
RNF187	chr1	4e-05	0.000151176
RSL24D1	chr15	4e-05	0.000151176
SCO1	chr17	4e-05	0.000151176
SERPINH1	chr11	4e-05	0.000151176
SLC6A6	chr3	4e-05	0.000151176
SMURF2	chr17	4e-05	0.000151176
SSBP3	chr1	4e-05	0.000151176
STXBP2	chr19	4e-05	0.000151176
SURF4	chr9	4e-05	0.000151176
TARBP1	chr1	4e-05	0.000151176
TMEM9	chr1	4e-05	0.000151176
TNKS1BP1	chr11	4e-05	0.000151176
UBE2D2	chr5	4e-05	0.000151176
VEZF1	chr17	4e-05	0.000151176
VPS9D1	chr16	4e-05	0.000151176
ZC3H3	chr8	4e-05	0.000151176
ZHX1	chr8	4e-05	0.000151176
AAK1	chr2	5e-05	0.000185506
ANKRD22	chr10	5e-05	0.000185506
CD40	chr20	5e-05	0.000185506
CPNE8	chr12	5e-05	0.000185506
DEGS1	chr1	5e-05	0.000185506
DNAJB6	chr7	5e-05	0.000185506
EML3	chr11	5e-05	0.000185506
ESCO1	chr18	5e-05	0.000185506
HIBADH	chr7	5e-05	0.000185506
HNRNPR	chr1	5e-05	0.000185506
IGF2R	chr6	5e-05	0.000185506
KCTD5	chr16	5e-05	0.000185506
LXN	chr3	5e-05	0.000185506
MITD1	chr2	5e-05	0.000185506
MYO10	chr5	5e-05	0.000185506
NFATC2IP	chr16	5e-05	0.000185506
PLTP	chr20	5e-05	0.000185506
RAB7A	chr3	5e-05	0.000185506
REPIN1	chr7	5e-05	0.000185506
SCO2	chr22	5e-05	0.000185506
SEMA3C	chr7	5e-05	0.000185506
SLC44A2	chr19	5e-05	0.000185506
ST8SIA4	chr5	5e-05	0.000185506
SYNCRIP	chr6	5e-05	0.000185506
TBC1D10B	chr16	5e-05	0.000185506
TICAM1	chr19	5e-05	0.000185506
ZP3	chr7	5e-05	0.000185506
AMFR	chr16	6e-05	0.000215724
ARHGAP9	chr12	6e-05	0.000215724
ARMC10	chr7	6e-05	0.000215724
ATP6V1H	chr8	6e-05	0.000215724
AVEN	chr15	6e-05	0.000215724
CBWD6	chr9	6e-05	0.000215724
CCDC88A	chr2	6e-05	0.000215724
CCNG1	chr5	6e-05	0.000215724
CCR7	chr17	6e-05	0.000215724
CD59	chr11	6e-05	0.000215724
CD68	chr17	6e-05	0.000215724
CHMP2B	chr3	6e-05	0.000215724
CMTM3	chr16	6e-05	0.000215724
COQ2	chr4	6e-05	0.000215724
CRYZ	chr1	6e-05	0.000215724
CSF1R	chr5	6e-05	0.000215724
DENND6A	chr3	6e-05	0.000215724
DESI1	chr22	6e-05	0.000215724
DMXL1	chr5	6e-05	0.000215724
DSE	chr6	6e-05	0.000215724
ELOVL1	chr1	6e-05	0.000215724
ESYT1	chr12	6e-05	0.000215724
FBXW2	chr9	6e-05	0.000215724
FUCA2	chr6	6e-05	0.000215724
GPCPD1	chr20	6e-05	0.000215724
KLF10	chr8	6e-05	0.000215724
LOC101927027	chr2	6e-05	0.000215724
LOC440896	chr9	6e-05	0.000215724
MFHAS1	chr8	6e-05	0.000215724
NSMAF	chr8	6e-05	0.000215724
PACS1	chr11	6e-05	0.000215724
PIGS	chr17	6e-05	0.000215724
PIH1D1	chr19	6e-05	0.000215724
PLEKHM1	chr17	6e-05	0.000215724
PSMG1	chr21	6e-05	0.000215724
RAB1B	chr11	6e-05	0.000215724
RHNO1	chr12	6e-05	0.000215724
RPL5	chr1	6e-05	0.000215724
SNHG12	chr1	6e-05	0.000215724
SPI1	chr11	6e-05	0.000215724
TCERG1	chr5	6e-05	0.000215724
TFDP1	chr13	6e-05	0.000215724
TM9SF1	chr14	6e-05	0.000215724
TRIM28	chr19	6e-05	0.000215724
TRMT2A	chr22	6e-05	0.000215724
UGCG	chr9	6e-05	0.000215724
WDR46	chr6	6e-05	0.000215724
ADA	chr20	7e-05	0.000248894
AURKA	chr20	7e-05	0.000248894
CHCHD3	chr7	7e-05	0.000248894
CHMP2A	chr19	7e-05	0.000248894
DNPEP	chr2	7e-05	0.000248894
DUSP10	chr1	7e-05	0.000248894
ENTPD5	chr14	7e-05	0.000248894
GGA2	chr16	7e-05	0.000248894
HEIH	chr5	7e-05	0.000248894
HSH2D	chr19	7e-05	0.000248894
MRPL14	chr6	7e-05	0.000248894
PLOD1	chr1	7e-05	0.000248894
RPN1	chr3	7e-05	0.000248894
SIAH2	chr3	7e-05	0.000248894
TAOK1	chr17	7e-05	0.000248894
TRMO	chr9	7e-05	0.000248894
TXN	chr9	7e-05	0.000248894
ATP13A2	chr1	8e-05	0.000280077
CD7	chr17	8e-05	0.000280077
CHP1	chr15	8e-05	0.000280077
CYTOR	chr2	8e-05	0.000280077
DSN1	chr20	8e-05	0.000280077
EBI3	chr19	8e-05	0.000280077
FCN1	chr9	8e-05	0.000280077
FNIP1	chr5	8e-05	0.000280077
GFPT1	chr2	8e-05	0.000280077
LITAF	chr16	8e-05	0.000280077
MAGOH	chr1	8e-05	0.000280077
MAPK3	chr16	8e-05	0.000280077
MRPL51	chr12	8e-05	0.000280077
MTIF3	chr13	8e-05	0.000280077
MYH11	chr16	8e-05	0.000280077
PPP4R3B	chr2	8e-05	0.000280077
PSD3	chr8	8e-05	0.000280077
SEC23IP	chr10	8e-05	0.000280077
SLC35A5	chr3	8e-05	0.000280077
TNFRSF14	chr1	8e-05	0.000280077
TREX1	chr3	8e-05	0.000280077
UBR2	chr6	8e-05	0.000280077
USP34	chr2	8e-05	0.000280077
WAPL	chr10	8e-05	0.000280077
AP3B1	chr5	9e-05	0.000310708
ATP5SL	chr19	9e-05	0.000310708
BRD9	chr5	9e-05	0.000310708
CCAR2	chr8	9e-05	0.000310708
CPVL	chr7	9e-05	0.000310708
DPP9	chr19	9e-05	0.000310708
DUS1L	chr17	9e-05	0.000310708
ESYT2	chr7	9e-05	0.000310708
GCLM	chr1	9e-05	0.000310708
GIMAP6	chr7	9e-05	0.000310708
HNRNPH3	chr10	9e-05	0.000310708
MBOAT7	chr19	9e-05	0.000310708
NAA25	chr12	9e-05	0.000310708
NEU1	chr6	9e-05	0.000310708
PDPN	chr1	9e-05	0.000310708
PHF1	chr6	9e-05	0.000310708
PLA2G4C	chr19	9e-05	0.000310708
QRSL1	chr6	9e-05	0.000310708
RCAN1	chr21	9e-05	0.000310708
SERGEF	chr11	9e-05	0.000310708
TMEM205	chr19	9e-05	0.000310708
ZMPSTE24	chr1	9e-05	0.000310708
CD151	chr11	0.0001	0.000341776
CSRP1	chr1	0.0001	0.000341776
DOK2	chr8	0.0001	0.000341776
FNTA	chr8	0.0001	0.000341776
KMT2E	chr7	0.0001	0.000341776
LMAN2L	chr2	0.0001	0.000341776
MAP4K2	chr11	0.0001	0.000341776
MAPKAPK5-AS1	chr12	0.0001	0.000341776
NRP2	chr2	0.0001	0.000341776
PHLDA3	chr1	0.0001	0.000341776
PPP1R12C	chr19	0.0001	0.000341776
PXDC1	chr6	0.0001	0.000341776
RBBP9	chr20	0.0001	0.000341776
SP1	chr12	0.0001	0.000341776
ST20	chr15	0.0001	0.000341776
THAP9-AS1	chr4	0.0001	0.000341776
ATP6V0C	chr16	0.00011	0.000372229
DCAF6	chr1	0.00011	0.000372229
GNE	chr9	0.00011	0.000372229
GYS1	chr19	0.00011	0.000372229
MFNG	chr22	0.00011	0.000372229
NPL	chr1	0.00011	0.000372229
PLA2G16	chr11	0.00011	0.000372229
PLEKHA7	chr11	0.00011	0.000372229
PURB	chr7	0.00011	0.000372229
RBL2	chr16	0.00011	0.000372229
S100A11	chr1	0.00011	0.000372229
TLE4	chr9	0.00011	0.000372229
TUBA1C	chr12	0.00011	0.000372229
URI1	chr19	0.00011	0.000372229
VPS41	chr7	0.00011	0.000372229
ZMIZ1	chr10	0.00011	0.000372229
ACTB	chr7	0.00012	0.000402085
CES1	chr16	0.00012	0.000402085
CLPX	chr15	0.00012	0.000402085
DHX36	chr3	0.00012	0.000402085
GOLM1	chr9	0.00012	0.000402085
GPR141	chr7	0.00012	0.000402085
IMPAD1	chr8	0.00012	0.000402085
MKLN1	chr7	0.00012	0.000402085
N4BP2L2	chr13	0.00012	0.000402085
PABPC1	chr8	0.00012	0.000402085
PEA15	chr1	0.00012	0.000402085
PROSER1	chr13	0.00012	0.000402085
SERPINB7	chr18	0.00012	0.000402085
SETD5	chr3	0.00012	0.000402085
UBA2	chr19	0.00012	0.000402085
XPO7	chr8	0.00012	0.000402085
AGK	chr7	0.00013	0.000431884
AIMP2	chr7	0.00013	0.000431884
C12orf49	chr12	0.00013	0.000431884
CCM2	chr7	0.00013	0.000431884
FBXL12	chr19	0.00013	0.000431884
GBF1	chr10	0.00013	0.000431884
HCFC1R1	chr16	0.00013	0.000431884
NBPF10	chr1	0.00013	0.000431884
ORMDL3	chr17	0.00013	0.000431884
PLAA	chr9	0.00013	0.000431884
RARRES1	chr3	0.00013	0.000431884
RCC1L	chr7	0.00013	0.000431884
SPOUT1	chr9	0.00013	0.000431884
TMUB1	chr7	0.00013	0.000431884
ARL5B	chr10	0.00014	0.000460904
C11orf68	chr11	0.00014	0.000460904
C14orf2	chr14	0.00014	0.000460904
CDC27	chr17	0.00014	0.000460904
KRI1	chr19	0.00014	0.000460904
MIER1	chr1	0.00014	0.000460904
PHAX	chr5	0.00014	0.000460904
RAD23B	chr9	0.00014	0.000460904
RNASE1	chr14	0.00014	0.000460904
SH3BGRL3	chr1	0.00014	0.000460904
SPTLC1	chr9	0.00014	0.000460904
SSTR2	chr17	0.00014	0.000460904
STAT2	chr12	0.00014	0.000460904
USP22	chr17	0.00014	0.000460904
ZMYND15	chr17	0.00014	0.000460904
ADCY3	chr2	0.00015	0.000488237
AGFG1	chr2	0.00015	0.000488237
ARIH2	chr3	0.00015	0.000488237
CDC26	chr9	0.00015	0.000488237
CENPT	chr16	0.00015	0.000488237
CPSF2	chr14	0.00015	0.000488237
H2AFJ	chr12	0.00015	0.000488237
KIF1B	chr1	0.00015	0.000488237
MEF2A	chr15	0.00015	0.000488237
NAB1	chr2	0.00015	0.000488237
PFDN1	chr5	0.00015	0.000488237
PPM1A	chr14	0.00015	0.000488237
PRRC2A	chr6	0.00015	0.000488237
STK10	chr5	0.00015	0.000488237
STK24	chr13	0.00015	0.000488237
TMEM60	chr7	0.00015	0.000488237
TRIM5	chr11	0.00015	0.000488237
TSPO	chr22	0.00015	0.000488237
VPS4A	chr16	0.00015	0.000488237
ALDH3A2	chr17	0.00016	0.000516175
APOL3	chr22	0.00016	0.000516175
DIMT1	chr5	0.00016	0.000516175
FAAP20	chr1	0.00016	0.000516175
FGFR1	chr8	0.00016	0.000516175
FTL	chr19	0.00016	0.000516175
GOLT1B	chr12	0.00016	0.000516175
GUK1	chr1	0.00016	0.000516175
LPXN	chr11	0.00016	0.000516175
NEMF	chr14	0.00016	0.000516175
PIK3R1	chr5	0.00016	0.000516175
RASSF2	chr20	0.00016	0.000516175
SLC38A7	chr16	0.00016	0.000516175
STAT5B	chr17	0.00016	0.000516175
VPS53	chr17	0.00016	0.000516175
BAZ1B	chr7	0.00017	0.000544578
CD2BP2	chr16	0.00017	0.000544578
CPEB4	chr5	0.00017	0.000544578
EEF2K	chr16	0.00017	0.000544578
LGALS2	chr22	0.00017	0.000544578
MAPK11	chr22	0.00017	0.000544578
MRE11	chr11	0.00017	0.000544578
NAPA	chr19	0.00017	0.000544578
NDUFA9	chr12	0.00017	0.000544578
SLC41A1	chr1	0.00017	0.000544578
SLU7	chr5	0.00017	0.000544578
TMBIM4	chr12	0.00017	0.000544578
CSF1	chr1	0.00018	0.000573586
NKTR	chr3	0.00018	0.000573586
NRIR	chr2	0.00018	0.000573586
PDCD6IP	chr3	0.00018	0.000573586
POM121C	chr7	0.00018	0.000573586
RAB20	chr13	0.00018	0.000573586
RHOQ	chr2	0.00018	0.000573586
TBC1D1	chr4	0.00018	0.000573586
TMEM2	chr9	0.00018	0.000573586
CDK11A	chr1	0.00019	0.000601245
CKS2	chr9	0.00019	0.000601245
DCUN1D5	chr11	0.00019	0.000601245
DR1	chr1	0.00019	0.000601245
FAM213A	chr10	0.00019	0.000601245
GPR137B	chr1	0.00019	0.000601245
PARP1	chr1	0.00019	0.000601245
PCED1A	chr20	0.00019	0.000601245
RIOK2	chr5	0.00019	0.000601245
SPNS1	chr16	0.00019	0.000601245
TUBA1A	chr12	0.00019	0.000601245
ZMYND8	chr20	0.00019	0.000601245
CCDC69	chr5	0.0002	0.000629608
DIRC2	chr3	0.0002	0.000629608
KMT5B	chr11	0.0002	0.000629608
PPM1B	chr2	0.0002	0.000629608
RPAP3	chr12	0.0002	0.000629608
SERPINB9	chr6	0.0002	0.000629608
TRIM4	chr7	0.0002	0.000629608
UGP2	chr2	0.0002	0.000629608
WDR26	chr1	0.0002	0.000629608
ACOX1	chr17	0.00021	0.00065655
ARL2BP	chr16	0.00021	0.00065655
ARPC2	chr2	0.00021	0.00065655
GGT7	chr20	0.00021	0.00065655
GTPBP1	chr22	0.00021	0.00065655
GVINP1	chr11	0.00021	0.00065655
MED4	chr13	0.00021	0.00065655
MKNK1	chr1	0.00021	0.00065655
MMAA	chr4	0.00021	0.00065655
NRBP1	chr2	0.00021	0.00065655
WDFY4	chr10	0.00021	0.00065655
ZSWIM8	chr10	0.00021	0.00065655
KPNA3	chr13	0.00022	0.000685462
NGRN	chr15	0.00022	0.000685462
SAA2	chr11	0.00022	0.000685462
SCP2	chr1	0.00022	0.000685462
TMEM18	chr2	0.00022	0.000685462
ZDHHC3	chr3	0.00022	0.000685462
AQR	chr15	0.00023	0.000714582
FOXP1	chr3	0.00023	0.000714582
PHF10	chr6	0.00023	0.000714582
PRRG4	chr11	0.00023	0.000714582
SLC35B2	chr6	0.00023	0.000714582
AIM2	chr1	0.00024	0.000743537
DHX29	chr5	0.00024	0.000743537
MYO1C	chr17	0.00024	0.000743537
SRP9	chr1	0.00024	0.000743537
TGFA	chr2	0.00024	0.000743537
CEACAM1	chr19	0.00025	0.000772329
METAP2	chr12	0.00025	0.000772329
PSME4	chr2	0.00025	0.000772329
SIGLEC10	chr19	0.00025	0.000772329
TXLNA	chr1	0.00025	0.000772329
EIF3A	chr10	0.00026	0.000800507
GRAMD1A	chr19	0.00026	0.000800507
SLC30A9	chr4	0.00026	0.000800507
TAPT1	chr4	0.00026	0.000800507
TOMM70	chr3	0.00026	0.000800507
WASHC4	chr12	0.00026	0.000800507
CEP19	chr3	0.00027	0.000827102
GPS2	chr17	0.00027	0.000827102
MFSD10	chr4	0.00027	0.000827102
NSD3	chr8	0.00027	0.000827102
PRKAR2A	chr3	0.00027	0.000827102
PSME2	chr14	0.00027	0.000827102
SMARCB1	chr22	0.00027	0.000827102
TMTC1	chr12	0.00027	0.000827102
UBE2L3	chr22	0.00027	0.000827102
HAGH	chr16	0.00028	0.00085343
HJURP	chr2	0.00028	0.00085343
MOB1B	chr4	0.00028	0.00085343
PRMT1	chr19	0.00028	0.00085343
RNPEPL1	chr2	0.00028	0.00085343
SLFN13	chr17	0.00028	0.00085343
TOR1A	chr9	0.00028	0.00085343
ZNF266	chr19	0.00028	0.00085343
ZNF638	chr2	0.00028	0.00085343
COL6A1	chr21	0.00029	0.000881452
LSM8	chr7	0.00029	0.000881452
PARN	chr16	0.00029	0.000881452
PIK3IP1	chr22	0.00029	0.000881452
TWISTNB	chr7	0.00029	0.000881452
ALDH9A1	chr1	0.0003	0.000907807
CDC5L	chr6	0.0003	0.000907807
EBNA1BP2	chr1	0.0003	0.000907807
FBXW5	chr9	0.0003	0.000907807
FLI1	chr11	0.0003	0.000907807
HSD3B7	chr16	0.0003	0.000907807
PAX8	chr2	0.0003	0.000907807
U2SURP	chr3	0.0003	0.000907807
IGSF8	chr1	0.00031	0.000934961
IL4I1	chr19	0.00031	0.000934961
NUP214	chr9	0.00031	0.000934961
PDS5B	chr13	0.00031	0.000934961
RIC1	chr9	0.00031	0.000934961
SAP130	chr2	0.00031	0.000934961
ABCC4	chr13	0.00032	0.000961407
C7orf73	chr7	0.00032	0.000961407
CDC40	chr6	0.00032	0.000961407
ITGAM	chr16	0.00032	0.000961407
MAP3K5	chr6	0.00032	0.000961407
SRSF3	chr6	0.00032	0.000961407
STARD7	chr2	0.00032	0.000961407
AGPAT2	chr9	0.00033	0.00098711
ATP2A2	chr12	0.00033	0.00098711
ATP8B4	chr15	0.00033	0.00098711
CLEC7A	chr12	0.00033	0.00098711
GPR107	chr9	0.00033	0.00098711
NCOR2	chr12	0.00033	0.00098711
PITPNA	chr17	0.00033	0.00098711
SLC12A6	chr15	0.00033	0.00098711
POLR2J3	chr7	0.00034	0.00101425
SLC1A4	chr2	0.00034	0.00101425
SMIM15	chr5	0.00034	0.00101425
TLNRD1	chr15	0.00034	0.00101425
VPS28	chr8	0.00034	0.00101425
DNAJC11	chr1	0.00035	0.0010401
EFR3A	chr8	0.00035	0.0010401
GJA4	chr1	0.00035	0.0010401
LST1	chr6	0.00035	0.0010401
POM121	chr7	0.00035	0.0010401
SLC39A7	chr6	0.00035	0.0010401
TRIM65	chr17	0.00035	0.0010401
DHX8	chr17	0.00036	0.00106692
INTS5	chr11	0.00036	0.00106692
NAA60	chr16	0.00036	0.00106692
USP47	chr11	0.00036	0.00106692
XRCC5	chr2	0.00036	0.00106692
ABHD17C	chr15	0.00037	0.00109359
HOMER3	chr19	0.00037	0.00109359
KCTD9	chr8	0.00037	0.00109359
RING1	chr6	0.00037	0.00109359
TYROBP	chr19	0.00037	0.00109359
DDX56	chr7	0.00038	0.00111951
ELOA	chr1	0.00038	0.00111951
NDRG1	chr8	0.00038	0.00111951
RNF10	chr12	0.00038	0.00111951
TIAL1	chr10	0.00038	0.00111951
TNFRSF4	chr1	0.00038	0.00111951
CCL18	chr17	0.00039	0.00114527
CCT5	chr5	0.00039	0.00114527
CDKN2AIPNL	chr5	0.00039	0.00114527
HEBP2	chr6	0.00039	0.00114527
RAB1A	chr2	0.00039	0.00114527
SERPINB2	chr18	0.00039	0.00114527
AGGF1	chr5	0.0004	0.00117086
CCDC25	chr8	0.0004	0.00117086
FAF2	chr5	0.0004	0.00117086
GINM1	chr6	0.0004	0.00117086
HK3	chr5	0.0004	0.00117086
TFPT	chr19	0.0004	0.00117086
CCT7	chr2	0.00041	0.00119565
EIF2B3	chr1	0.00041	0.00119565
IFRD1	chr7	0.00041	0.00119565
MED29	chr19	0.00041	0.00119565
RWDD4	chr4	0.00041	0.00119565
SEC11C	chr18	0.00041	0.00119565
SUMO2	chr17	0.00041	0.00119565
DIP2B	chr12	0.00042	0.00122416
ATP13A3	chr3	0.00043	0.00125197
PPP1R11	chr6	0.00043	0.00125197
CD69	chr12	0.00044	0.00127836
COG3	chr13	0.00044	0.00127836
ERGIC1	chr5	0.00044	0.00127836
TOR1B	chr9	0.00044	0.00127836
ATP6V0A2	chr12	0.00045	0.00130464
BCAP29	chr7	0.00045	0.00130464
MTDH	chr8	0.00045	0.00130464
RAB22A	chr20	0.00045	0.00130464
HNRNPLL	chr2	0.00046	0.00133222
WDR77	chr1	0.00046	0.00133222
CAMK1	chr3	0.00047	0.00135902
SLC2A1	chr1	0.00047	0.00135902
UBR1	chr15	0.00047	0.00135902
HAVCR2	chr5	0.00048	0.00138501
RPL36AL	chr14	0.00048	0.00138501
SNRNP35	chr12	0.00048	0.00138501
ZNF106	chr15	0.00048	0.00138501
ANKRD11	chr16	0.00049	0.00141014
ARL5A	chr2	0.00049	0.00141014
HSD17B12	chr11	0.00049	0.00141014
MUC1	chr1	0.00049	0.00141014
TTC23	chr15	0.00049	0.00141014
BIRC3	chr11	0.0005	0.00143363
CCND3	chr6	0.0005	0.00143363
CKB	chr14	0.0005	0.00143363
CTTN	chr11	0.0005	0.00143363
L3HYPDH	chr14	0.0005	0.00143363
NAA38	chr17	0.0005	0.00143363
NICN1	chr3	0.0005	0.00143363
HLA-DOB	chr6	0.00051	0.00145848
LINC01881	chr2	0.00051	0.00145848
MRPL17	chr11	0.00051	0.00145848
NINJ1	chr9	0.00051	0.00145848
TXNDC15	chr5	0.00051	0.00145848
ANXA2	chr15	0.00052	0.00148397
SAMD1	chr19	0.00052	0.00148397
TCIRG1	chr11	0.00052	0.00148397
TP53INP1	chr8	0.00052	0.00148397
MIR4751	chr19	0.00053	0.00151172
DNAJC17	chr15	0.00054	0.00153703
PSMB3	chr17	0.00054	0.00153703
SEC24C	chr10	0.00054	0.00153703
WASHC1	chr9	0.00054	0.00153703
MB21D2	chr3	0.00055	0.00156305
OPTN	chr10	0.00055	0.00156305
SH3PXD2B	chr5	0.00055	0.00156305
BORCS8	chr19	0.00056	0.00158734
FBXO6	chr1	0.00056	0.00158734
SCOC	chr4	0.00056	0.00158734
TBC1D8	chr2	0.00056	0.00158734
UBE2D1	chr10	0.00056	0.00158734
ATRAID	chr2	0.00057	0.00160901
BTN3A3	chr6	0.00057	0.00160901
MCTP1	chr5	0.00057	0.00160901
PCTP	chr17	0.00057	0.00160901
PPIL3	chr2	0.00057	0.00160901
PPP1R2	chr3	0.00057	0.00160901
RFTN1	chr3	0.00057	0.00160901
SHOX2	chr3	0.00057	0.00160901
GJA9-MYCBP	chr1	0.00058	0.00163302
GOLGB1	chr3	0.00058	0.00163302
THAP3	chr1	0.00058	0.00163302
TOR4A	chr9	0.00058	0.00163302
YEATS2	chr3	0.00058	0.00163302
FNBP4	chr11	0.00059	0.00165862
LMO4	chr1	0.00059	0.00165862
MIR1307	chr10	0.00059	0.00165862
MFSD7	chr4	0.0006	0.00168413
SRC	chr20	0.0006	0.00168413
TFDP2	chr3	0.0006	0.00168413
CHKB-CPT1B	chr22	0.00061	0.00170956
DCUN1D3	chr16	0.00061	0.00170956
PAFAH1B2	chr11	0.00061	0.00170956
CDC42EP1	chr22	0.00062	0.00173137
ECH1	chr19	0.00062	0.00173137
KIAA0930	chr22	0.00062	0.00173137
MAVS	chr20	0.00062	0.00173137
PLBD2	chr12	0.00062	0.00173137
SLC7A7	chr14	0.00062	0.00173137
SPTY2D1	chr11	0.00062	0.00173137
COX6C	chr8	0.00063	0.00175392
DERL2	chr17	0.00063	0.00175392
FAM135A	chr6	0.00063	0.00175392
GRK3	chr22	0.00063	0.00175392
OSGIN2	chr8	0.00063	0.00175392
SPTBN5	chr15	0.00063	0.00175392
BMP2K	chr4	0.00064	0.00177724
CYP27B1	chr12	0.00064	0.00177724
DHRS7	chr14	0.00064	0.00177724
RPS2	chr16	0.00064	0.00177724
TMEM33	chr4	0.00064	0.00177724
PECR	chr2	0.00065	0.00180134
PPP2R2D	chr10	0.00065	0.00180134
SNX1	chr15	0.00065	0.00180134
TUSC2	chr3	0.00065	0.00180134
CLEC2D	chr12	0.00066	0.00182535
CPOX	chr3	0.00066	0.00182535
LSM14A	chr19	0.00066	0.00182535
OAZ1	chr19	0.00066	0.00182535
ENDOD1	chr11	0.00067	0.00185114
PAIP1	chr5	0.00067	0.00185114
CCL23	chr17	0.00069	0.00190447
CXCL2	chr4	0.00069	0.00190447
BRK1	chr3	0.0007	0.00192915
MAPRE1	chr20	0.0007	0.00192915
MASTL	chr10	0.0007	0.00192915
ANXA5	chr4	0.00071	0.00195572
ROCK1	chr18	0.00072	0.00198127
STAC3	chr12	0.00072	0.00198127
MRPL53	chr2	0.00073	0.00200778
CARS2	chr13	0.00074	0.00203426
ACTN4	chr19	0.00075	0.00205761
EREG	chr4	0.00075	0.00205761
LRPPRC	chr2	0.00075	0.00205761
YTHDF3	chr8	0.00075	0.00205761
DSC2	chr18	0.00077	0.00210824
IARS2	chr1	0.00077	0.00210824
PNISR	chr6	0.00077	0.00210824
TMED2	chr12	0.00077	0.00210824
ATP11B	chr3	0.00079	0.00216084
CBX6	chr22	0.00079	0.00216084
NUP50-AS1	chr22	0.0008	0.002186
[truncated: 490 more rows]
