# Supplementary material for: ASEP: Gene-based detection of allele-specific expression across individuals in a population by RNA sequencing
Source: PLoS Genet. 2020 May 11;16(5):e1008786. doi: 10.1371/journal.pgen.1008786 (PMC7241832; doi:10.1371/journal.pgen.1008786)
Supplement: S5 Table — We detected 582 significant differential ASE genes (FDR adjusted P < 0.05) between M0 and M1 macrophage samples. (XLSX) [file pgen.1008786.s009.xlsx]

## Sheet: Sheet1
Gene	Chromosome	P-value	FDR adjusted p-value
ABCC4	chr13	< 1.000E-06	< 1.696E-05
ABCF2	chr7	< 1.000E-06	< 1.696E-05
ABHD16A	chr6	< 1.000E-06	< 1.696E-05
ADH5	chr4	< 1.000E-06	< 1.696E-05
ALG2	chr9	< 1.000E-06	< 1.696E-05
ANKRD10	chr13	< 1.000E-06	< 1.696E-05
ASCC3	chr6	< 1.000E-06	< 1.696E-05
BRMS1	chr11	< 1.000E-06	< 1.696E-05
BST2	chr19	< 1.000E-06	< 1.696E-05
C1RL	chr12	< 1.000E-06	< 1.696E-05
C3AR1	chr12	< 1.000E-06	< 1.696E-05
C4orf3	chr4	< 1.000E-06	< 1.696E-05
CCL3	chr17	< 1.000E-06	< 1.696E-05
CCNL1	chr3	< 1.000E-06	< 1.696E-05
CCNYL1	chr2	< 1.000E-06	< 1.696E-05
CD164	chr6	< 1.000E-06	< 1.696E-05
CD226	chr18	< 1.000E-06	< 1.696E-05
CD59	chr11	< 1.000E-06	< 1.696E-05
CD68	chr17	< 1.000E-06	< 1.696E-05
CLIP1	chr12	< 1.000E-06	< 1.696E-05
CPT1A	chr11	< 1.000E-06	< 1.696E-05
CREG1	chr1	< 1.000E-06	< 1.696E-05
DAXX	chr6	< 1.000E-06	< 1.696E-05
DDX24	chr14	< 1.000E-06	< 1.696E-05
DDX6	chr11	< 1.000E-06	< 1.696E-05
DDX60L	chr4	< 1.000E-06	< 1.696E-05
DERL2	chr17	< 1.000E-06	< 1.696E-05
DPYSL2	chr8	< 1.000E-06	< 1.696E-05
DSCR3	chr21	< 1.000E-06	< 1.696E-05
EEF2K	chr16	< 1.000E-06	< 1.696E-05
ELOVL5	chr6	< 1.000E-06	< 1.696E-05
EML4	chr2	< 1.000E-06	< 1.696E-05
EVI2A	chr17	< 1.000E-06	< 1.696E-05
FOPNL	chr16	< 1.000E-06	< 1.696E-05
FRG1	chr4	< 1.000E-06	< 1.696E-05
FRMD4A	chr10	< 1.000E-06	< 1.696E-05
GAPDH	chr12	< 1.000E-06	< 1.696E-05
GBP3	chr1	< 1.000E-06	< 1.696E-05
GCN1	chr12	< 1.000E-06	< 1.696E-05
GMFB	chr14	< 1.000E-06	< 1.696E-05
GOLGA7	chr8	< 1.000E-06	< 1.696E-05
GRK3	chr22	< 1.000E-06	< 1.696E-05
GTF2H3	chr12	< 1.000E-06	< 1.696E-05
HMGN4	chr6	< 1.000E-06	< 1.696E-05
HPS4	chr22	< 1.000E-06	< 1.696E-05
HPSE	chr4	< 1.000E-06	< 1.696E-05
HSPD1	chr2	< 1.000E-06	< 1.696E-05
HYOU1	chr11	< 1.000E-06	< 1.696E-05
IFI30	chr19	< 1.000E-06	< 1.696E-05
IL1RN	chr2	< 1.000E-06	< 1.696E-05
IL2RA	chr10	< 1.000E-06	< 1.696E-05
IQGAP1	chr15	< 1.000E-06	< 1.696E-05
ITGAM	chr16	< 1.000E-06	< 1.696E-05
IVNS1ABP	chr1	< 1.000E-06	< 1.696E-05
JAK1	chr1	< 1.000E-06	< 1.696E-05
JUP	chr17	< 1.000E-06	< 1.696E-05
LAPTM5	chr1	< 1.000E-06	< 1.696E-05
LHFPL2	chr5	< 1.000E-06	< 1.696E-05
LRPAP1	chr4	< 1.000E-06	< 1.696E-05
MAFG	chr17	< 1.000E-06	< 1.696E-05
MAP3K11	chr11	< 1.000E-06	< 1.696E-05
MAPKAP1	chr9	< 1.000E-06	< 1.696E-05
MB21D1	chr6	< 1.000E-06	< 1.696E-05
MCL1	chr1	< 1.000E-06	< 1.696E-05
MCM7	chr7	< 1.000E-06	< 1.696E-05
MCRIP1	chr17	< 1.000E-06	< 1.696E-05
MDM2	chr12	< 1.000E-06	< 1.696E-05
MED18	chr1	< 1.000E-06	< 1.696E-05
MGAT1	chr5	< 1.000E-06	< 1.696E-05
MGLL	chr3	< 1.000E-06	< 1.696E-05
MPZL1	chr1	< 1.000E-06	< 1.696E-05
MRPL11	chr11	< 1.000E-06	< 1.696E-05
MRPL30	chr2	< 1.000E-06	< 1.696E-05
MS4A7	chr11	< 1.000E-06	< 1.696E-05
MYO1F	chr19	< 1.000E-06	< 1.696E-05
NBPF1	chr1	< 1.000E-06	< 1.696E-05
NDUFC2	chr11	< 1.000E-06	< 1.696E-05
NPC1	chr18	< 1.000E-06	< 1.696E-05
NRDC	chr1	< 1.000E-06	< 1.696E-05
NT5C3B	chr17	< 1.000E-06	< 1.696E-05
NTAN1	chr16	< 1.000E-06	< 1.696E-05
NUFIP2	chr17	< 1.000E-06	< 1.696E-05
OIP5-AS1	chr15	< 1.000E-06	< 1.696E-05
OLR1	chr12	< 1.000E-06	< 1.696E-05
OPA3	chr19	< 1.000E-06	< 1.696E-05
OSCAR	chr19	< 1.000E-06	< 1.696E-05
PARP1	chr1	< 1.000E-06	< 1.696E-05
PCSK7	chr11	< 1.000E-06	< 1.696E-05
PDHB	chr3	< 1.000E-06	< 1.696E-05
PI4KAP2	chr22	< 1.000E-06	< 1.696E-05
PPIG	chr2	< 1.000E-06	< 1.696E-05
PPP3CB	chr10	< 1.000E-06	< 1.696E-05
PREX1	chr20	< 1.000E-06	< 1.696E-05
PXDC1	chr6	< 1.000E-06	< 1.696E-05
RAD21	chr8	< 1.000E-06	< 1.696E-05
RAPGEF1	chr9	< 1.000E-06	< 1.696E-05
RBBP9	chr20	< 1.000E-06	< 1.696E-05
RBSN	chr3	< 1.000E-06	< 1.696E-05
RCAN1	chr21	< 1.000E-06	< 1.696E-05
RPL7L1	chr6	< 1.000E-06	< 1.696E-05
RPL8	chr8	< 1.000E-06	< 1.696E-05
RPS16	chr19	< 1.000E-06	< 1.696E-05
RPS6KA1	chr1	< 1.000E-06	< 1.696E-05
SAMHD1	chr20	< 1.000E-06	< 1.696E-05
SAR1B	chr5	< 1.000E-06	< 1.696E-05
SCPEP1	chr17	< 1.000E-06	< 1.696E-05
SDE2	chr1	< 1.000E-06	< 1.696E-05
SEC61A1	chr3	< 1.000E-06	< 1.696E-05
SECISBP2L	chr15	< 1.000E-06	< 1.696E-05
SELL	chr1	< 1.000E-06	< 1.696E-05
SERINC1	chr6	< 1.000E-06	< 1.696E-05
SLC17A5	chr6	< 1.000E-06	< 1.696E-05
SLC23A2	chr20	< 1.000E-06	< 1.696E-05
SLC35B2	chr6	< 1.000E-06	< 1.696E-05
SLC43A2	chr17	< 1.000E-06	< 1.696E-05
SLC44A2	chr19	< 1.000E-06	< 1.696E-05
SLFN11	chr17	< 1.000E-06	< 1.696E-05
SLU7	chr5	< 1.000E-06	< 1.696E-05
SNX20	chr16	< 1.000E-06	< 1.696E-05
SQSTM1	chr5	< 1.000E-06	< 1.696E-05
SRGAP2D	chr1	< 1.000E-06	< 1.696E-05
STK10	chr5	< 1.000E-06	< 1.696E-05
STK24	chr13	< 1.000E-06	< 1.696E-05
TEP1	chr14	< 1.000E-06	< 1.696E-05
TFRC	chr3	< 1.000E-06	< 1.696E-05
TLR4	chr9	< 1.000E-06	< 1.696E-05
TMEM110	chr3	< 1.000E-06	< 1.696E-05
TMEM131	chr2	< 1.000E-06	< 1.696E-05
TMEM170A	chr16	< 1.000E-06	< 1.696E-05
TMEM87B	chr2	< 1.000E-06	< 1.696E-05
TMPO	chr12	< 1.000E-06	< 1.696E-05
TMSB10	chr2	< 1.000E-06	< 1.696E-05
TNFRSF10B	chr8	< 1.000E-06	< 1.696E-05
TPD52L2	chr20	< 1.000E-06	< 1.696E-05
TRIM65	chr17	< 1.000E-06	< 1.696E-05
TRMT2A	chr22	< 1.000E-06	< 1.696E-05
TSPO	chr22	< 1.000E-06	< 1.696E-05
TUBB	chr6	< 1.000E-06	< 1.696E-05
TXNDC15	chr5	< 1.000E-06	< 1.696E-05
UBQLN1	chr9	< 1.000E-06	< 1.696E-05
UBTF	chr17	< 1.000E-06	< 1.696E-05
ZBTB24	chr6	< 1.000E-06	< 1.696E-05
ZDHHC3	chr3	< 1.000E-06	< 1.696E-05
ZNF438	chr10	< 1.000E-06	< 1.696E-05
ZP3	chr7	< 1.000E-06	< 1.696E-05
GBP2	chr1	1e-06	1.69625e-05
SRC	chr20	1e-06	1.69625e-05
NINJ2	chr12	1e-06	1.69625e-05
BCL9L	chr11	1e-06	1.69625e-05
GLYR1	chr16	1e-06	1.69625e-05
SRI	chr7	1e-06	1.69625e-05
BAG6	chr6	1e-06	1.69625e-05
RWDD4	chr4	1e-06	1.69625e-05
NMRK1	chr9	1e-06	1.69625e-05
B4GALT1	chr9	1e-06	1.69625e-05
IMPAD1	chr8	1e-06	1.69625e-05
JAK3	chr19	1e-06	1.69625e-05
MBNL1	chr3	1e-06	1.69625e-05
NEMP1	chr12	1e-06	1.69625e-05
TKT	chr3	1e-06	1.69625e-05
LMAN1	chr18	2e-06	3.2503e-05
ACAA2	chr18	2e-06	3.2503e-05
APP	chr21	2e-06	3.2503e-05
CTDNEP1	chr17	2e-06	3.2503e-05
GPR183	chr13	2e-06	3.2503e-05
LRRC59	chr17	2e-06	3.2503e-05
OSTM1	chr6	2e-06	3.2503e-05
MBIP	chr14	3e-06	4.78941e-05
ADA	chr20	3e-06	4.78941e-05
MRPL3	chr3	3e-06	4.78941e-05
POLR2J3	chr7	4e-06	6.27514e-05
GBP1	chr1	4e-06	6.27514e-05
MAFB	chr20	4e-06	6.27514e-05
AKT1	chr14	5e-06	7.58101e-05
BACH1	chr21	5e-06	7.58101e-05
DAZAP2	chr12	5e-06	7.58101e-05
G3BP2	chr4	5e-06	7.58101e-05
PDXK	chr21	5e-06	7.58101e-05
SYMPK	chr19	5e-06	7.58101e-05
TADA3	chr3	6e-06	8.80216e-05
CERS2	chr1	6e-06	8.80216e-05
CSNK2A1	chr20	6e-06	8.80216e-05
EEF2	chr19	6e-06	8.80216e-05
PDIA4	chr7	6e-06	8.80216e-05
IL7R	chr5	6e-06	8.80216e-05
FMNL1	chr17	7e-06	0.000101053
HMGN1	chr21	7e-06	0.000101053
TRPM7	chr15	7e-06	0.000101053
ACOX1	chr17	8e-06	0.000113675
EHBP1L1	chr11	8e-06	0.000113675
SCARB2	chr4	8e-06	0.000113675
PDLIM7	chr5	9e-06	0.000127219
HDLBP	chr2	1e-05	0.000140622
LGALS3	chr14	1.1e-05	0.000152316
MRPL40	chr22	1.1e-05	0.000152316
NEAT1	chr11	1.1e-05	0.000152316
DOCK8	chr9	1.3e-05	0.000179096
CCL4	chr17	1.4e-05	0.000189035
CD247	chr1	1.4e-05	0.000189035
CD300E	chr17	1.4e-05	0.000189035
HDAC7	chr12	1.4e-05	0.000189035
MTF1	chr1	1.5e-05	0.000200542
TMEM8A	chr16	1.5e-05	0.000200542
SERINC3	chr20	1.6e-05	0.000212863
EPC1	chr10	1.7e-05	0.000225063
CXCL10	chr4	1.8e-05	0.000237146
SIGLEC5	chr19	2e-05	0.000262222
MRPS27	chr5	2.1e-05	0.000272699
VPS9D1	chr16	2.1e-05	0.000272699
DIMT1	chr5	2.2e-05	0.000284324
B3GNT2	chr2	2.4e-05	0.000305803
CASP8	chr2	2.4e-05	0.000305803
YME1L1	chr10	2.4e-05	0.000305803
SEMA3C	chr7	2.5e-05	0.000317056
TBC1D10B	chr16	2.6e-05	0.000328205
LATS1	chr6	2.7e-05	0.000336138
SNHG17	chr20	2.7e-05	0.000336138
TNS3	chr7	2.7e-05	0.000336138
STK17B	chr2	2.8e-05	0.000346995
LONP1	chr19	2.9e-05	0.000357755
GNL1	chr6	3.4e-05	0.000417538
SEMA3A	chr7	3.7e-05	0.000452333
CALM3	chr19	4.3e-05	0.000523327
SAMSN1	chr21	4.5e-05	0.0005428
TMEM189	chr20	4.5e-05	0.0005428
RBM23	chr14	4.7e-05	0.000564416
BNIP3L	chr8	4.9e-05	0.000585841
DCAF12	chr9	5e-05	0.000595175
MARCKS	chr6	5.1e-05	0.000604428
CITED2	chr6	5.6e-05	0.000655103
LNPK	chr2	5.6e-05	0.000655103
PAPSS2	chr10	5.6e-05	0.000655103
RFC2	chr7	5.8e-05	0.000675588
LPIN2	chr18	5.9e-05	0.000684299
TRPT1	chr11	6.1e-05	0.000704485
GLS	chr2	6.4e-05	0.000736
LYRM2	chr6	6.7e-05	0.000767249
GTF2E2	chr8	7.3e-05	0.000832445
BCAT1	chr12	7.7e-05	0.000874385
MAPK14	chr6	7.9e-05	0.000893358
SNRPD3	chr22	8.3e-05	0.000930835
TNFRSF1B	chr1	8.3e-05	0.000930835
CBX1	chr17	8.6e-05	0.00096051
TPR	chr1	8.7e-05	0.000967697
IL4I1	chr19	8.8e-05	0.000973976
GLRX	chr5	8.9e-05	0.000973976
PI4K2A	chr10	8.9e-05	0.000973976
SLC39A13	chr11	8.9e-05	0.000973976
PIEZO1	chr16	9.3e-05	0.00101366
UBA2	chr19	9.7e-05	0.00104713
LOC101927752	chr8	9.7e-05	0.00104713
NACA	chr12	9.8e-05	0.00104713
PARP14	chr3	9.8e-05	0.00104713
ZNFX1	chr20	9.8e-05	0.00104713
MFSD14B	chr9	0.000101	0.00107496
OS9	chr12	0.000103	0.00109196
POLR2A	chr17	0.000105	0.00110883
EIF2AK1	chr7	0.000108	0.00113609
BID	chr22	0.000109	0.00114219
MCFD2	chr2	0.000112	0.00116463
SLC2A5	chr1	0.000112	0.00116463
NUB1	chr7	0.000115	0.00119126
TRIM14	chr9	0.000117	0.00120737
SON	chr21	0.000118	0.00121308
CAMK1	chr3	0.00012	0.00122898
OCIAD1	chr4	0.000121	0.00123456
FAM107B	chr10	0.000123	0.00125027
TMBIM4	chr12	0.000125	0.00126586
VPS53	chr17	0.000127	0.00128133
CBX4	chr17	0.000137	0.0013771
ADAM17	chr2	0.00014	0.00139691
PSMG1	chr21	0.00014	0.00139691
VPS39	chr15	0.000144	0.00143156
CUL2	chr10	0.000146	0.00144615
FAM126B	chr2	0.000147	0.00145076
PPP3R1	chr2	0.000149	0.00146517
HBEGF	chr5	0.000157	0.00153826
HSP90B1	chr12	0.000159	0.00155225
TPP1	chr11	0.000163	0.0015856
ERLIN1	chr10	0.000167	0.00161871
YWHAB	chr20	0.000168	0.0016226
AAK1	chr2	0.000175	0.00168422
SCRIB	chr8	0.000176	0.00168786
RAB31	chr18	0.000177	0.00169147
PPIC	chr5	0.000178	0.00169506
ITPR2	chr12	0.000185	0.00175556
PTGER4	chr5	0.000186	0.0017589
QARS	chr3	0.000194	0.00182818
MINDY3	chr10	0.000198	0.00185301
RIOK2	chr5	0.000198	0.00185301
RCBTB2	chr13	0.000204	0.0019026
SSH1	chr12	0.000212	0.00197044
CCL2	chr17	0.000219	0.00202855
EPB41L2	chr6	0.000223	0.0020516
NPIPB5	chr16	0.000223	0.0020516
GDI2	chr10	0.000233	0.00213636
SPNS1	chr16	0.000238	0.00217486
ERO1A	chr14	0.000241	0.00218754
FBXL12	chr19	0.000241	0.00218754
DFNA5	chr7	0.000242	0.00218929
LILRB3	chr19	0.000246	0.00221809
HK2	chr2	0.000249	0.0022377
GOLT1B	chr12	0.000254	0.0022751
TMEM127	chr2	0.000267	0.00238368
RNF187	chr1	0.00027	0.00240256
PLBD1	chr12	0.000283	0.00251001
GBE1	chr3	0.000292	0.00257301
GPR141	chr7	0.000292	0.00257301
FPR3	chr19	0.000306	0.00268765
TMED9	chr5	0.00031	0.002714
EMP1	chr12	0.000322	0.00280969
KPNA3	chr13	0.000323	0.00280969
YWHAG	chr7	0.000331	0.00287008
MYO1G	chr7	0.000339	0.00293008
MMADHC	chr2	0.000354	0.00305002
OAS2	chr12	0.000382	0.0032705
PLEKHA7	chr11	0.000382	0.0032705
CANX	chr5	0.000388	0.00331142
MBD2	chr18	0.000405	0.00344567
RNF31	chr14	0.000413	0.00350276
LITAF	chr16	0.000429	0.00362712
RAB5B	chr12	0.000467	0.00393614
VEZF1	chr17	0.000469	0.00394076
ORMDL3	chr17	0.000478	0.00400399
TNPO3	chr7	0.000483	0.00403342
ZNF496	chr1	0.000492	0.00409598
CLMN	chr14	0.000518	0.00429924
XPO5	chr6	0.000523	0.00432751
FLCN	chr17	0.000525	0.00433085
TM9SF1	chr14	0.000536	0.00440308
SRXN1	chr20	0.000537	0.00440308
CD44	chr11	0.000539	0.00440616
PYGL	chr14	0.000541	0.00440923
MAP2K2	chr19	0.00057	0.00463168
PLAUR	chr19	0.000579	0.00469076
LINC01094	chr4	0.000586	0.00473335
SMUG1	chr12	0.000594	0.00478373
SRP14	chr15	0.000608	0.00488199
SLFN5	chr17	0.000636	0.00509175
COG3	chr13	0.000638	0.00509274
PAICS	chr4	0.000641	0.00510168
TNIP1	chr5	0.000658	0.00522167
NCF2	chr1	0.000668	0.00528557
GLUL	chr1	0.000673	0.00530966
ETS2	chr21	0.000709	0.00557747
COX6C	chr8	0.000715	0.00560841
SERP1	chr3	0.00072	0.00563135
RIOK3	chr18	0.000727	0.00566976
PROSER1	chr13	0.000753	0.00585571
ATG4B	chr2	0.000764	0.00592427
PSME4	chr2	0.000772	0.00596925
DCUN1D5	chr11	0.000779	0.00600627
SLC5A6	chr2	0.000793	0.006095
HINT1	chr5	0.000795	0.006095
GOLPH3	chr5	0.000823	0.00629189
FNDC3A	chr13	0.000857	0.00653342
CELF1	chr11	0.000868	0.00659547
GPBP1L1	chr1	0.00087	0.00659547
ERMP1	chr9	0.000888	0.00671318
MPC2	chr1	0.000909	0.00683387
TARP	chr7	0.000909	0.00683387
COX7A2	chr6	0.000912	0.00683748
GPNMB	chr7	0.000959	0.00717004
SNW1	chr14	0.001	0.00740989
UQCR11	chr19	0.001	0.00740989
WDR26	chr1	0.001	0.00740989
PSPH	chr7	0.001002	0.00740989
SDCCAG3	chr9	0.00101	0.00742856
THAP4	chr2	0.00101	0.00742856
LMNB2	chr19	0.00102	0.00748184
ABL2	chr1	0.00103	0.00753482
ATP6V1E1	chr22	0.00104	0.00758753
PNISR	chr6	0.00105	0.00761952
WASH3P	chr15	0.00105	0.00761952
SMG9	chr19	0.00106	0.00767157
CTNNB1	chr3	0.00107	0.00770286
SPPL3	chr12	0.00107	0.00770286
GHITM	chr10	0.00112	0.00802026
NUP54	chr4	0.00112	0.00802026
UBR1	chr15	0.00113	0.00807058
CCL7	chr17	0.00114	0.00809937
CLU	chr8	0.00114	0.00809937
SIGLEC10	chr19	0.00115	0.00814909
SLC15A4	chr12	0.00117	0.00826922
ZC3H3	chr8	0.00118	0.00831823
RFK	chr9	0.00119	0.00836699
PECR	chr2	0.0012	0.00837224
RBMS1	chr2	0.0012	0.00837224
44076	chr2	0.0012	0.00837224
INTS13	chr12	0.00122	0.00846824
LOC105376805	chr1	0.00122	0.00846824
ZNF770	chr15	0.00124	0.0085851
RIOX2	chr3	0.00126	0.00870137
KCNMB1	chr5	0.00127	0.00874817
ANKFY1	chr17	0.00128	0.00879473
DTX3L	chr3	0.00133	0.0091152
MYDGF	chr19	0.00135	0.00918271
TMEM33	chr4	0.00135	0.00918271
ZFAND3	chr6	0.00135	0.00918271
HLA-DQB2	chr6	0.00137	0.00929545
CPPED1	chr16	0.0014	0.00945174
GOPC	chr6	0.0014	0.00945174
IQCB1	chr3	0.00141	0.00949563
DAGLB	chr7	0.00144	0.00967366
EXOSC10	chr1	0.00147	0.00985081
ATP2A3	chr17	0.0015	0.0100025
SDF2	chr17	0.0015	0.0100025
SIRPA	chr20	0.00151	0.0100445
ATP5H	chr17	0.00153	0.0101526
NHLRC3	chr13	0.00159	0.010525
HSPA9	chr5	0.0016	0.0105655
RTL6	chr22	0.00161	0.0106057
ZNF638	chr2	0.00162	0.0106457
LXN	chr3	0.00164	0.0107252
PTBP3	chr9	0.00164	0.0107252
DENND1B	chr1	0.00167	0.0108302
NOP14-AS1	chr4	0.00167	0.0108302
RALGDS	chr9	0.00167	0.0108302
MRPL18	chr6	0.00168	0.0108302
TRMO	chr9	0.00168	0.0108302
USP4	chr3	0.00168	0.0108302
TSPAN3	chr15	0.00169	0.0108689
WDR1	chr4	0.00176	0.0112923
ALAD	chr9	0.00179	0.0114307
PTP4A1	chr6	0.00179	0.0114307
AKT2	chr19	0.0018	0.0114676
RAB8A	chr19	0.00181	0.0115043
CMKLR1	chr12	0.00183	0.0116043
IL18	chr11	0.00184	0.0116405
SRPRA	chr11	0.0019	0.0119921
ZFP36L2	chr2	0.00191	0.0120272
SDF4	chr1	0.00201	0.0126276
PICALM	chr11	0.00206	0.0129119
MESD	chr15	0.0021	0.0131323
SNX27	chr1	0.00219	0.0136636
VDAC2	chr10	0.00229	0.0142547
BLVRA	chr7	0.00232	0.0144084
CNOT4	chr7	0.00233	0.0144375
CCDC69	chr5	0.00239	0.0147755
GPR132	chr14	0.00243	0.0149887
PTMS	chr12	0.00245	0.0150778
PLEKHM2	chr1	0.00251	0.0154121
BTG1	chr12	0.00255	0.0156223
TNK2	chr3	0.00268	0.0163818
PHF21A	chr11	0.00275	0.0167719
NUCKS1	chr1	0.0028	0.0170386
BSG	chr19	0.00286	0.0173647
DESI1	chr22	0.00292	0.0176895
ATR	chr3	0.00294	0.0177315
TMEM9	chr1	0.00294	0.0177315
PEA15	chr1	0.00295	0.0177523
MAP3K14	chr17	0.00296	0.0177546
AIMP2	chr7	0.00297	0.0177546
SDHB	chr1	0.00297	0.0177546
GGA2	chr16	0.00299	0.0177957
SMU1	chr9	0.00299	0.0177957
KCTD10	chr12	0.003	0.0178162
GOLIM4	chr3	0.0031	0.0183699
ACAP2	chr3	0.00323	0.0190985
FTL	chr19	0.00326	0.019234
USP22	chr17	0.00328	0.01931
CHKB-CPT1B	chr22	0.00335	0.0196794
SQOR	chr15	0.00348	0.0203696
NLRC5	chr16	0.00349	0.0203696
TMED5	chr1	0.00349	0.0203696
ANKRD17	chr4	0.0035	0.0203841
METTL7A	chr12	0.00352	0.020413
RNF7	chr3	0.00352	0.020413
COMMD2	chr3	0.00356	0.0205571
VPS26A	chr10	0.00356	0.0205571
STAB1	chr3	0.00361	0.0208016
GUCD1	chr22	0.00362	0.020815
ANXA5	chr4	0.00374	0.0214143
L3HYPDH	chr14	0.00374	0.0214143
RNF145	chr5	0.00382	0.0218263
RASAL3	chr19	0.00388	0.0221225
TXN	chr9	0.0039	0.0221899
UBE3C	chr7	0.00393	0.0223138
SMC6	chr2	0.004	0.0226167
TGM2	chr20	0.004	0.0226167
TNFRSF4	chr1	0.00402	0.0226825
IL1B	chr2	0.00407	0.022917
LRPPRC	chr2	0.00415	0.023319
IDH3A	chr15	0.00421	0.0236073
ESCO1	chr18	0.00425	0.0237825
COQ2	chr4	0.00427	0.0238452
LACC1	chr13	0.00428	0.023852
SNF8	chr17	0.00431	0.02397
SLC35E2	chr1	0.00447	0.024809
RGS10	chr10	0.00456	0.0252568
CRBN	chr3	0.00457	0.0252607
LCP1	chr13	0.00464	0.0255954
GRINA	chr8	0.00471	0.0259289
CBWD1	chr9	0.00473	0.0259863
TOB2	chr22	0.00475	0.0260434
AK3	chr9	0.00482	0.026374
ITGB5	chr3	0.00496	0.0270854
PLA2G7	chr6	0.00501	0.0273032
KLHDC3	chr6	0.00502	0.0273032
FAM118A	chr22	0.00504	0.0273571
COX18	chr4	0.0052	0.0281693
SCAF11	chr12	0.0053	0.0286538
NRIP3	chr11	0.00536	0.0289206
FGFR1	chr8	0.00545	0.0293478
SLC9A1	chr1	0.00548	0.0294509
CARD8	chr19	0.00558	0.0299236
CCND3	chr6	0.00559	0.0299236
MAN1A1	chr6	0.00564	0.0301318
ZC3H13	chr13	0.00567	0.0302326
CD69	chr12	0.00574	0.0305458
ZNF100	chr19	0.00588	0.0312296
IL10RB	chr21	0.006	0.0318047
ZNF542P	chr19	0.00612	0.0323775
NMB	chr15	0.00616	0.0325258
ZBTB8OS	chr1	0.00622	0.0327788
IPMK	chr10	0.00641	0.0337146
KIDINS220	chr2	0.00645	0.0338464
DVL2	chr17	0.00646	0.0338464
ARAP1	chr11	0.00651	0.0339772
NSMCE1	chr16	0.00651	0.0339772
ANAPC16	chr10	0.00655	0.0341203
ABCD4	chr14	0.00658	0.034211
AP4B1	chr1	0.00685	0.0355467
MRPL53	chr2	0.00715	0.0370326
IRF5	chr7	0.00737	0.0380994
AMFR	chr16	0.00744	0.0383668
STK40	chr1	0.00745	0.0383668
HSD3B7	chr16	0.00748	0.0384483
KRIT1	chr7	0.0076	0.0389689
SLC25A32	chr8	0.00761	0.0389689
ARHGAP22	chr10	0.00797	0.0407356
CCL22	chr16	0.008	0.0407608
PLA2G4C	chr19	0.00801	0.0407608
PPP2R5E	chr14	0.00802	0.0407608
JOSD1	chr22	0.00805	0.0408368
AGTRAP	chr1	0.00808	0.0409125
SIRT2	chr19	0.00812	0.0410385
BAZ1B	chr7	0.00814	0.0410631
NSFL1C	chr20	0.00824	0.0414905
FAM189B	chr1	0.00828	0.0416147
TMEM261	chr9	0.00834	0.0418387
URGCP	chr7	0.00838	0.0419618
C7orf50	chr7	0.00846	0.0422844
COA1	chr7	0.00858	0.0428054
AP2B1	chr17	0.00865	0.0430754
DUSP10	chr1	0.00868	0.0431456
SLC1A3	chr5	0.00871	0.0432156
GOT2	chr16	0.00874	0.0432853
ARSA	chr22	0.00877	0.0433548
FAM177A1	chr14	0.00885	0.0436707
GATD1	chr11	0.00891	0.043887
UNC13D	chr17	0.00895	0.0439737
LILRB1	chr19	0.00896	0.0439737
FAM120AOS	chr9	0.00902	0.0441882
SUPT16H	chr14	0.0091	0.0444998
DHRS3	chr1	0.00931	0.0454449
MTA2	chr11	0.00936	0.0455894
KRI1	chr19	0.00939	0.0455894
TRABD	chr22	0.00939	0.0455894
SPOP	chr17	0.00946	0.0458472
AHSA1	chr14	0.00949	0.0458772
EGR2	chr10	0.0095	0.0458772
HAVCR2	chr5	0.00962	0.0463742
RRM2B	chr8	0.00971	0.0467251
MAP4	chr3	0.00974	0.0467865
PRPF40A	chr2	0.00998	0.0477817
EVI5	chr1	0.00999	0.0477817
RASA3	chr13	0.01	0.0477817
CHFR	chr12	0.0101	0.0480902
MRPL50	chr9	0.0101	0.0480902
BTBD10	chr11	0.01024	0.0485863
DUS1L	chr17	0.01024	0.0485863
FAM49A	chr2	0.01026	0.0485962
RABAC1	chr19	0.01032	0.0487953
NUTM2A-AS1	chr10	0.01042	0.0491824
EIF4E	chr4	0.0105	0.0493582
GDPD5	chr11	0.0105	0.0493582
SHARPIN	chr8	0.01052	0.0493582
CISH	chr3	0.01053	0.0493582
FSCN1	chr7	0.0106	0.0495153
IL15RA	chr10	0.0106	0.0495153
PITPNA	chr17	0.0107	0.0498966
