# Supplementary material for: ASEP: Gene-based detection of allele-specific expression across individuals in a population by RNA sequencing
Source: PLoS Genet. 2020 May 11;16(5):e1008786. doi: 10.1371/journal.pgen.1008786 (PMC7241832; doi:10.1371/journal.pgen.1008786)
Supplement: S6 Table — Among the 582 significant differential ASE genes, 323 genes overlap with GWAS results (P < 5×10−8) for cardiovascular disease, coronary artery disease and acute coronary syndrome. (XLSX) [file pgen.1008786.s010.xlsx]

## Sheet: Sheet1
Gene	Chromosome	Differential ASE analysis		One condition analysis: M0		One condition analysis: M1
		P-value	FDR adjusted p-value	P-value	FDR adjusted p-value	P-value	FDR adjusted p-value
ABCC4	chr13	< 1.000E-06	< 1.696E-05	0.918	1	0.00032	0.000961407
ABHD16A	chr6	< 1.000E-06	< 1.696E-05	< 1.000E-05	< 4.984E-05	0.154	0.307718
ADH5	chr4	< 1.000E-06	< 1.696E-05	0.00111	0.00331997	< 1.000E-05	< 4.286E-05
ANKRD10	chr13	< 1.000E-06	< 1.696E-05	0.983	1	< 1.000E-05	< 4.286E-05
ASCC3	chr6	< 1.000E-06	< 1.696E-05	< 1.000E-05	< 4.984E-05	0.00193	0.00491493
C1RL	chr12	< 1.000E-06	< 1.696E-05	5e-05	0.000211383	< 1.000E-05	< 4.286E-05
C3AR1	chr12	< 1.000E-06	< 1.696E-05	0.00069	0.00215684	1	1
C4orf3	chr4	< 1.000E-06	< 1.696E-05	< 1.000E-05	< 4.984E-05	0.672	0.992294
CCL3	chr17	< 1.000E-06	< 1.696E-05	< 1.000E-05	< 4.984E-05	1	1
CCNL1	chr3	< 1.000E-06	< 1.696E-05	2e-05	9.32134e-05	< 1.000E-05	< 4.286E-05
CCNYL1	chr2	< 1.000E-06	< 1.696E-05	1	1	2e-05	8.08432e-05
CD164	chr6	< 1.000E-06	< 1.696E-05	0.00131	0.00387347	< 1.000E-05	< 4.286E-05
CD226	chr18	< 1.000E-06	< 1.696E-05	0.848	1	0.032	0.0690952
CD59	chr11	< 1.000E-06	< 1.696E-05	0.00051	0.0016433	6e-05	0.000215724
CD68	chr17	< 1.000E-06	< 1.696E-05	1	1	6e-05	0.000215724
CPT1A	chr11	< 1.000E-06	< 1.696E-05	1	1	< 1.000E-05	< 4.286E-05
DAXX	chr6	< 1.000E-06	< 1.696E-05	1	1	< 1.000E-05	< 4.286E-05
DDX6	chr11	< 1.000E-06	< 1.696E-05	1	1	< 1.000E-05	< 4.286E-05
DPYSL2	chr8	< 1.000E-06	< 1.696E-05	0.374	0.693441	< 1.000E-05	< 4.286E-05
ELOVL5	chr6	< 1.000E-06	< 1.696E-05	0.971	1	< 1.000E-05	< 4.286E-05
EML4	chr2	< 1.000E-06	< 1.696E-05	2e-05	9.32134e-05	0.00091	0.00246196
EVI2A	chr17	< 1.000E-06	< 1.696E-05	0.777	1	1e-05	4.28627e-05
FOPNL	chr16	< 1.000E-06	< 1.696E-05	0.968	1	1e-05	4.28627e-05
FRMD4A	chr10	< 1.000E-06	< 1.696E-05	< 1.000E-05	< 4.984E-05	0.0105	0.0239693
GBP3	chr1	< 1.000E-06	< 1.696E-05	< 1.000E-05	< 4.984E-05	1	1
GCN1	chr12	< 1.000E-06	< 1.696E-05	0.647	0.994012	< 1.000E-05	< 4.286E-05
GMFB	chr14	< 1.000E-06	< 1.696E-05	< 1.000E-05	< 4.984E-05	1	1
HMGN4	chr6	< 1.000E-06	< 1.696E-05	< 1.000E-05	< 4.984E-05	< 1.000E-05	< 4.286E-05
HYOU1	chr11	< 1.000E-06	< 1.696E-05	0.993	1	< 1.000E-05	< 4.286E-05
IFI30	chr19	< 1.000E-06	< 1.696E-05	< 1.000E-05	< 4.984E-05	< 1.000E-05	< 4.286E-05
IL1RN	chr2	< 1.000E-06	< 1.696E-05	0.00029	0.000994071	1	1
IL2RA	chr10	< 1.000E-06	< 1.696E-05	0.00067	0.00210314	< 1.000E-05	< 4.286E-05
IQGAP1	chr15	< 1.000E-06	< 1.696E-05	< 1.000E-05	< 4.984E-05	< 1.000E-05	< 4.286E-05
ITGAM	chr16	< 1.000E-06	< 1.696E-05	1	1	0.00032	0.000961407
JAK1	chr1	< 1.000E-06	< 1.696E-05	0	0	< 1.000E-05	< 4.286E-05
JUP	chr17	< 1.000E-06	< 1.696E-05	0.00014	0.000523551	1	1
LAPTM5	chr1	< 1.000E-06	< 1.696E-05	< 1.000E-05	< 4.984E-05	1	1
LHFPL2	chr5	< 1.000E-06	< 1.696E-05	0.00013	0.000489223	1	1
LRPAP1	chr4	< 1.000E-06	< 1.696E-05	< 1.000E-05	< 4.984E-05	< 1.000E-05	< 4.286E-05
MAP3K11	chr11	< 1.000E-06	< 1.696E-05	< 1.000E-05	< 4.984E-05	< 1.000E-05	< 4.286E-05
MAPKAP1	chr9	< 1.000E-06	< 1.696E-05	0.0302	0.0733288	< 1.000E-05	< 4.286E-05
MCL1	chr1	< 1.000E-06	< 1.696E-05	1	1	< 1.000E-05	< 4.286E-05
MCRIP1	chr17	< 1.000E-06	< 1.696E-05	< 1.000E-05	< 4.984E-05	3e-05	0.00011669
MDM2	chr12	< 1.000E-06	< 1.696E-05	< 1.000E-05	< 4.984E-05	1	1
MED18	chr1	< 1.000E-06	< 1.696E-05	< 1.000E-05	< 4.984E-05	1e-05	4.28627e-05
MGAT1	chr5	< 1.000E-06	< 1.696E-05	< 1.000E-05	< 4.984E-05	< 1.000E-05	< 4.286E-05
MYO1F	chr19	< 1.000E-06	< 1.696E-05	< 1.000E-05	< 4.984E-05	< 1.000E-05	< 4.286E-05
NPC1	chr18	< 1.000E-06	< 1.696E-05	< 1.000E-05	< 4.984E-05	< 1.000E-05	< 4.286E-05
NT5C3B	chr17	< 1.000E-06	< 1.696E-05	2e-05	9.32134e-05	1	1
NTAN1	chr16	< 1.000E-06	< 1.696E-05	0.133	0.297714	2e-05	8.08432e-05
NUFIP2	chr17	< 1.000E-06	< 1.696E-05	< 1.000E-05	< 4.984E-05	< 1.000E-05	< 4.286E-05
OLR1	chr12	< 1.000E-06	< 1.696E-05	8e-05	0.000319411	0.043	0.0916517
PARP1	chr1	< 1.000E-06	< 1.696E-05	1e-05	4.98411e-05	0.00019	0.000601245
PCSK7	chr11	< 1.000E-06	< 1.696E-05	< 1.000E-05	< 4.984E-05	< 1.000E-05	< 4.286E-05
PDHB	chr3	< 1.000E-06	< 1.696E-05	< 1.000E-05	< 4.984E-05	0.76	1
PPIG	chr2	< 1.000E-06	< 1.696E-05	< 1.000E-05	< 4.984E-05	1e-05	4.28627e-05
PREX1	chr20	< 1.000E-06	< 1.696E-05	< 1.000E-05	< 4.984E-05	< 1.000E-05	< 4.286E-05
RAD21	chr8	< 1.000E-06	< 1.696E-05	5e-05	0.000211383	< 1.000E-05	< 4.286E-05
RCAN1	chr21	< 1.000E-06	< 1.696E-05	0.00406	0.011051	9e-05	0.000310708
RPL7L1	chr6	< 1.000E-06	< 1.696E-05	< 1.000E-05	< 4.984E-05	1	1
RPS6KA1	chr1	< 1.000E-06	< 1.696E-05	< 1.000E-05	< 4.984E-05	1e-05	4.28627e-05
SAMHD1	chr20	< 1.000E-06	< 1.696E-05	1	1	< 1.000E-05	< 4.286E-05
SCPEP1	chr17	< 1.000E-06	< 1.696E-05	0.925	1	< 1.000E-05	< 4.286E-05
SECISBP2L	chr15	< 1.000E-06	< 1.696E-05	0.996	1	< 1.000E-05	< 4.286E-05
SELL	chr1	< 1.000E-06	< 1.696E-05	0.649	0.995033	< 1.000E-05	< 4.286E-05
SLC44A2	chr19	< 1.000E-06	< 1.696E-05	0.236	0.489491	5e-05	0.000185506
SLFN11	chr17	< 1.000E-06	< 1.696E-05	0.84	1	< 1.000E-05	< 4.286E-05
SNX20	chr16	< 1.000E-06	< 1.696E-05	0	0	< 1.000E-05	< 4.286E-05
STK24	chr13	< 1.000E-06	< 1.696E-05	0.618	0.970724	0.00015	0.000488237
TFRC	chr3	< 1.000E-06	< 1.696E-05	< 1.000E-05	< 4.984E-05	1	1
TLR4	chr9	< 1.000E-06	< 1.696E-05	7e-05	0.000283087	0.227	0.437894
TMEM110	chr3	< 1.000E-06	< 1.696E-05	1e-05	4.98411e-05	< 1.000E-05	< 4.286E-05
TMEM131	chr2	< 1.000E-06	< 1.696E-05	< 1.000E-05	< 4.984E-05	1	1
TMEM87B	chr2	< 1.000E-06	< 1.696E-05	0.778	1	2e-05	8.08432e-05
TNFRSF10B	chr8	< 1.000E-06	< 1.696E-05	< 1.000E-05	< 4.984E-05	< 1.000E-05	< 4.286E-05
TRIM65	chr17	< 1.000E-06	< 1.696E-05	1	1	0.00035	0.0010401
TSPO	chr22	< 1.000E-06	< 1.696E-05	6e-05	0.000246832	0.00015	0.000488237
TUBB	chr6	< 1.000E-06	< 1.696E-05	0.00427	0.0115908	< 1.000E-05	< 4.286E-05
TXNDC15	chr5	< 1.000E-06	< 1.696E-05	0.0003	0.00102423	0.00051	0.00145848
UBTF	chr17	< 1.000E-06	< 1.696E-05	0.759	1	< 1.000E-05	< 4.286E-05
ZBTB24	chr6	< 1.000E-06	< 1.696E-05	3e-05	0.000133955	< 1.000E-05	< 4.286E-05
ZDHHC3	chr3	< 1.000E-06	< 1.696E-05	< 1.000E-05	< 4.984E-05	0.00022	0.000685462
ZNF438	chr10	< 1.000E-06	< 1.696E-05	0.743	1	< 1.000E-05	< 4.286E-05
SRC	chr20	1e-06	1.69625e-05	8e-05	0.000319411	0.0006	0.00168413
NINJ2	chr12	1e-06	1.69625e-05	0.00035	0.00117806	0.0142	0.0318437
BAG6	chr6	1e-06	1.69625e-05	< 1.000E-05	< 4.984E-05	< 1.000E-05	< 4.286E-05
B4GALT1	chr9	1e-06	1.69625e-05	< 1.000E-05	< 4.984E-05	< 1.000E-05	< 4.286E-05
IMPAD1	chr8	1e-06	1.69625e-05	5e-05	0.000211383	0.00012	0.000402085
MBNL1	chr3	1e-06	1.69625e-05	< 1.000E-05	< 4.984E-05	1	1
NEMP1	chr12	1e-06	1.69625e-05	< 1.000E-05	< 4.984E-05	< 1.000E-05	< 4.286E-05
TKT	chr3	1e-06	1.69625e-05	0.00317	0.00878492	< 1.000E-05	< 4.286E-05
ACAA2	chr18	2e-06	3.2503e-05	0.0302	0.0733288	1	1
APP	chr21	2e-06	3.2503e-05	< 1.000E-05	< 4.984E-05	1	1
GPR183	chr13	2e-06	3.2503e-05	0.0001	0.000387833	1e-05	4.28627e-05
OSTM1	chr6	2e-06	3.2503e-05	< 1.000E-05	< 4.984E-05	< 1.000E-05	< 4.286E-05
MBIP	chr14	3e-06	4.78941e-05	0.295	0.579979	2e-05	8.08432e-05
MAFB	chr20	4e-06	6.27514e-05	< 1.000E-05	< 4.984E-05	1	1
AKT1	chr14	5e-06	7.58101e-05	< 1.000E-05	< 4.984E-05	0.931	1
BACH1	chr21	5e-06	7.58101e-05	0.973	1	< 1.000E-05	< 4.286E-05
DAZAP2	chr12	5e-06	7.58101e-05	< 1.000E-05	< 4.984E-05	< 1.000E-05	< 4.286E-05
G3BP2	chr4	5e-06	7.58101e-05	0.00079	0.00244253	< 1.000E-05	< 4.286E-05
PDXK	chr21	5e-06	7.58101e-05	1	1	< 1.000E-05	< 4.286E-05
CERS2	chr1	6e-06	8.80216e-05	< 1.000E-05	< 4.984E-05	< 1.000E-05	< 4.286E-05
CSNK2A1	chr20	6e-06	8.80216e-05	0.604	0.95731	< 1.000E-05	< 4.286E-05
PDIA4	chr7	6e-06	8.80216e-05	1	1	1e-05	4.28627e-05
IL7R	chr5	6e-06	8.80216e-05	0.00339	0.00936847	1	1
TRPM7	chr15	7e-06	0.000101053	< 1.000E-05	< 4.984E-05	3e-05	0.00011669
EHBP1L1	chr11	8e-06	0.000113675	< 1.000E-05	< 4.984E-05	1	1
PDLIM7	chr5	9e-06	0.000127219	< 1.000E-05	< 4.984E-05	0.303	0.56075
LGALS3	chr14	1.1e-05	0.000152316	< 1.000E-05	< 4.984E-05	< 1.000E-05	< 4.286E-05
DOCK8	chr9	1.3e-05	0.000179096	< 1.000E-05	< 4.984E-05	1	1
CCL4	chr17	1.4e-05	0.000189035	0.0001	0.000387833	< 1.000E-05	< 4.286E-05
CD247	chr1	1.4e-05	0.000189035	0.00254	0.00716222	0.00178	0.004567
MTF1	chr1	1.5e-05	0.000200542	0.877	1	< 1.000E-05	< 4.286E-05
TMEM8A	chr16	1.5e-05	0.000200542	1	1	< 1.000E-05	< 4.286E-05
SERINC3	chr20	1.6e-05	0.000212863	1	1	< 1.000E-05	< 4.286E-05
EPC1	chr10	1.7e-05	0.000225063	5e-05	0.000211383	< 1.000E-05	< 4.286E-05
CXCL10	chr4	1.8e-05	0.000237146	0.0382	0.091967	1	1
SIGLEC5	chr19	2e-05	0.000262222	0.0399	0.0957889	0.814	1
B3GNT2	chr2	2.4e-05	0.000305803	< 1.000E-05	< 4.984E-05	< 1.000E-05	< 4.286E-05
CASP8	chr2	2.4e-05	0.000305803	< 1.000E-05	< 4.984E-05	< 1.000E-05	< 4.286E-05
YME1L1	chr10	2.4e-05	0.000305803	1e-05	4.98411e-05	< 1.000E-05	< 4.286E-05
SEMA3C	chr7	2.5e-05	0.000317056	0.00039	0.00129732	5e-05	0.000185506
LATS1	chr6	2.7e-05	0.000336138	0.712	1	1e-05	4.28627e-05
SNHG17	chr20	2.7e-05	0.000336138	0.00297	0.00826525	0.995	1
TNS3	chr7	2.7e-05	0.000336138	< 1.000E-05	< 4.984E-05	< 1.000E-05	< 4.286E-05
STK17B	chr2	2.8e-05	0.000346995	0.00025	0.000874047	< 1.000E-05	< 4.286E-05
GNL1	chr6	3.4e-05	0.000417538	0.806	1	< 1.000E-05	< 4.286E-05
SEMA3A	chr7	3.7e-05	0.000452333	0.91	1	< 1.000E-05	< 4.286E-05
CALM3	chr19	4.3e-05	0.000523327	< 1.000E-05	< 4.984E-05	< 1.000E-05	< 4.286E-05
SAMSN1	chr21	4.5e-05	0.0005428	0.00077	0.00238688	1e-05	4.28627e-05
RBM23	chr14	4.7e-05	0.000564416	0.846	1	< 1.000E-05	< 4.286E-05
BNIP3L	chr8	4.9e-05	0.000585841	< 1.000E-05	< 4.984E-05	1e-05	4.28627e-05
DCAF12	chr9	5e-05	0.000595175	< 1.000E-05	< 4.984E-05	0.851	1
PAPSS2	chr10	5.6e-05	0.000655103	< 1.000E-05	< 4.984E-05	0.937	1
LPIN2	chr18	5.9e-05	0.000684299	< 1.000E-05	< 4.984E-05	0.908	1
TRPT1	chr11	6.1e-05	0.000704485	0.964	1	< 1.000E-05	< 4.286E-05
LYRM2	chr6	6.7e-05	0.000767249	1	1	0.0017	0.00437406
GTF2E2	chr8	7.3e-05	0.000832445	0.179	0.387725	0.00349	0.00848814
BCAT1	chr12	7.7e-05	0.000874385	0.0193	0.0479564	< 1.000E-05	< 4.286E-05
CBX1	chr17	8.6e-05	0.00096051	< 1.000E-05	< 4.984E-05	< 1.000E-05	< 4.286E-05
GLRX	chr5	8.9e-05	0.000973976	< 1.000E-05	< 4.984E-05	1	1
SLC39A13	chr11	8.9e-05	0.000973976	0.759	1	< 1.000E-05	< 4.286E-05
PIEZO1	chr16	9.3e-05	0.00101366	0.983	1	0.00263	0.00656
NACA	chr12	9.8e-05	0.00104713	< 1.000E-05	< 4.984E-05	< 1.000E-05	< 4.286E-05
MFSD14B	chr9	0.000101	0.00107496	6e-05	0.000246832	< 1.000E-05	< 4.286E-05
POLR2A	chr17	0.000105	0.00110883	2e-05	9.32134e-05	0.896	1
EIF2AK1	chr7	0.000108	0.00113609	< 1.000E-05	< 4.984E-05	< 1.000E-05	< 4.286E-05
SLC2A5	chr1	0.000112	0.00116463	< 1.000E-05	< 4.984E-05	< 1.000E-05	< 4.286E-05
NUB1	chr7	0.000115	0.00119126	0.403	0.729291	< 1.000E-05	< 4.286E-05
SON	chr21	0.000118	0.00121308	< 1.000E-05	< 4.984E-05	1	1
OCIAD1	chr4	0.000121	0.00123456	0.00022	0.000779216	1	1
CBX4	chr17	0.000137	0.0013771	0.00029	0.000994071	0.00293	0.0072389
PSMG1	chr21	0.00014	0.00139691	0.779	1	6e-05	0.000215724
CUL2	chr10	0.000146	0.00144615	< 1.000E-05	< 4.984E-05	< 1.000E-05	< 4.286E-05
HBEGF	chr5	0.000157	0.00153826	1	1	0.00388	0.00936995
HSP90B1	chr12	0.000159	0.00155225	< 1.000E-05	< 4.984E-05	1	1
YWHAB	chr20	0.000168	0.0016226	1	1	< 1.000E-05	< 4.286E-05
AAK1	chr2	0.000175	0.00168422	1	1	5e-05	0.000185506
SCRIB	chr8	0.000176	0.00168786	0.762	1	0.00533	0.012648
RAB31	chr18	0.000177	0.00169147	1	1	< 1.000E-05	< 4.286E-05
ITPR2	chr12	0.000185	0.00175556	< 1.000E-05	< 4.984E-05	0.995	1
PTGER4	chr5	0.000186	0.0017589	0.781	1	< 1.000E-05	< 4.286E-05
MINDY3	chr10	0.000198	0.00185301	< 1.000E-05	< 4.984E-05	0.381	0.674058
CCL2	chr17	0.000219	0.00202855	0.00062	0.00195857	0.0199	0.0439586
EPB41L2	chr6	0.000223	0.0020516	4e-05	0.000173411	< 1.000E-05	< 4.286E-05
SPNS1	chr16	0.000238	0.00217486	< 1.000E-05	< 4.984E-05	0.00019	0.000601245
DFNA5	chr7	0.000242	0.00218929	0.00084	0.00256782	1e-05	4.28627e-05
RNF187	chr1	0.00027	0.00240256	0.931	1	4e-05	0.000151176
GBE1	chr3	0.000292	0.00257301	< 1.000E-05	< 4.984E-05	0.84	1
FPR3	chr19	0.000306	0.00268765	< 1.000E-05	< 4.984E-05	1	1
TMED9	chr5	0.00031	0.002714	< 1.000E-05	< 4.984E-05	0.00734	0.0170549
EMP1	chr12	0.000322	0.00280969	< 1.000E-05	< 4.984E-05	< 1.000E-05	< 4.286E-05
KPNA3	chr13	0.000323	0.00280969	0.00012	0.000455618	0.00022	0.000685462
YWHAG	chr7	0.000331	0.00287008	< 1.000E-05	< 4.984E-05	1	1
MYO1G	chr7	0.000339	0.00293008	< 1.000E-05	< 4.984E-05	1	1
OAS2	chr12	0.000382	0.0032705	< 1.000E-05	< 4.984E-05	< 1.000E-05	< 4.286E-05
PLEKHA7	chr11	0.000382	0.0032705	0.815	1	0.00011	0.000372229
CANX	chr5	0.000388	0.00331142	0.996	1	< 1.000E-05	< 4.286E-05
MBD2	chr18	0.000405	0.00344567	0.956	1	< 1.000E-05	< 4.286E-05
LITAF	chr16	0.000429	0.00362712	1	1	8e-05	0.000280077
RAB5B	chr12	0.000467	0.00393614	0.00213	0.00608382	0.888	1
ORMDL3	chr17	0.000478	0.00400399	0.846	1	0.00013	0.000431884
TNPO3	chr7	0.000483	0.00403342	< 1.000E-05	< 4.984E-05	< 1.000E-05	< 4.286E-05
FLCN	chr17	0.000525	0.00433085	< 1.000E-05	< 4.984E-05	1	1
CD44	chr11	0.000539	0.00440616	< 1.000E-05	< 4.984E-05	< 1.000E-05	< 4.286E-05
PYGL	chr14	0.000541	0.00440923	1	1	0.00081	0.00221001
MAP2K2	chr19	0.00057	0.00463168	< 1.000E-05	< 4.984E-05	1	1
PLAUR	chr19	0.000579	0.00469076	0.00256	0.0072118	1	1
LINC01094	chr4	0.000586	0.00473335	< 1.000E-05	< 4.984E-05	0.00177	0.00454774
TNIP1	chr5	0.000658	0.00522167	0.854	1	2e-05	8.08432e-05
NCF2	chr1	0.000668	0.00528557	< 1.000E-05	< 4.984E-05	< 1.000E-05	< 4.286E-05
GLUL	chr1	0.000673	0.00530966	1	1	< 1.000E-05	< 4.286E-05
ETS2	chr21	0.000709	0.00557747	2e-05	9.32134e-05	0.415	0.718168
SERP1	chr3	0.00072	0.00563135	< 1.000E-05	< 4.984E-05	0.58	0.901507
RIOK3	chr18	0.000727	0.00566976	< 1.000E-05	< 4.984E-05	< 1.000E-05	< 4.286E-05
DCUN1D5	chr11	0.000779	0.00600627	0.806	1	0.00019	0.000601245
HINT1	chr5	0.000795	0.006095	0.929	1	0.0073	0.0169764
CELF1	chr11	0.000868	0.00659547	< 1.000E-05	< 4.984E-05	< 1.000E-05	< 4.286E-05
ERMP1	chr9	0.000888	0.00671318	< 1.000E-05	< 4.984E-05	0.273	0.511816
TARP	chr7	0.000909	0.00683387	0.0131	0.0331307	0.00135	0.00352665
COX7A2	chr6	0.000912	0.00683748	0.0027	0.00757041	0.996	1
GPNMB	chr7	0.000959	0.00717004	< 1.000E-05	< 4.984E-05	< 1.000E-05	< 4.286E-05
PSPH	chr7	0.001002	0.00740989	0.00209	0.00597529	0.00389	0.00938581
SMG9	chr19	0.00106	0.00767157	0.00083	0.00254246	0.995	1
CTNNB1	chr3	0.00107	0.00770286	< 1.000E-05	< 4.984E-05	1	1
SPPL3	chr12	0.00107	0.00770286	0.392	0.715685	1e-05	4.28627e-05
GHITM	chr10	0.00112	0.00802026	< 1.000E-05	< 4.984E-05	0.95	1
UBR1	chr15	0.00113	0.00807058	0.317	0.614716	0.00047	0.00135902
CCL7	chr17	0.00114	0.00809937	1	1	1e-05	4.28627e-05
CLU	chr8	0.00114	0.00809937	< 1.000E-05	< 4.984E-05	1	1
SLC15A4	chr12	0.00117	0.00826922	< 1.000E-05	< 4.984E-05	< 1.000E-05	< 4.286E-05
RBMS1	chr2	0.0012	0.00837224	< 1.000E-05	< 4.984E-05	< 1.000E-05	< 4.286E-05
44076	chr2	0.0012	0.00837224	< 1.000E-05	< 4.984E-05	< 1.000E-05	< 4.286E-05
INTS13	chr12	0.00122	0.00846824	0.00039	0.00129732	< 1.000E-05	< 4.286E-05
ANKFY1	chr17	0.00128	0.00879473	< 1.000E-05	< 4.984E-05	1	1
TMEM33	chr4	0.00135	0.00918271	< 1.000E-05	< 4.984E-05	0.00064	0.00177724
HLA-DQB2	chr6	0.00137	0.00929545	0.0027	0.00757041	0.0643	0.134946
DAGLB	chr7	0.00144	0.00967366	1	1	4e-05	0.000151176
ATP2A3	chr17	0.0015	0.0100025	1	1	0.0121	0.0274156
SIRPA	chr20	0.00151	0.0100445	< 1.000E-05	< 4.984E-05	< 1.000E-05	< 4.286E-05
NHLRC3	chr13	0.00159	0.010525	0.00148	0.00433527	0.0017	0.00437406
RTL6	chr22	0.00161	0.0106057	0.515	0.864278	0.0008	0.002186
ZNF638	chr2	0.00162	0.0106457	1e-05	4.98411e-05	0.00028	0.00085343
DENND1B	chr1	0.00167	0.0108302	0.8	1	< 1.000E-05	< 4.286E-05
RALGDS	chr9	0.00167	0.0108302	0	0	1	1
TRMO	chr9	0.00168	0.0108302	3e-05	0.000133955	7e-05	0.000248894
USP4	chr3	0.00168	0.0108302	< 1.000E-05	< 4.984E-05	0.906	1
TSPAN3	chr15	0.00169	0.0108689	0.00073	0.00227353	0.00179	0.0045905
WDR1	chr4	0.00176	0.0112923	< 1.000E-05	< 4.984E-05	1	1
PTP4A1	chr6	0.00179	0.0114307	2e-05	9.32134e-05	< 1.000E-05	< 4.286E-05
RAB8A	chr19	0.00181	0.0115043	0.451	0.787697	< 1.000E-05	< 4.286E-05
CMKLR1	chr12	0.00183	0.0116043	< 1.000E-05	< 4.984E-05	1	1
ZFP36L2	chr2	0.00191	0.0120272	1	1	< 1.000E-05	< 4.286E-05
SDF4	chr1	0.00201	0.0126276	0.977	1	< 1.000E-05	< 4.286E-05
PICALM	chr11	0.00206	0.0129119	0.00642	0.016971	1	1
VDAC2	chr10	0.00229	0.0142547	1e-05	4.98411e-05	0.85	1
BLVRA	chr7	0.00232	0.0144084	0.0011	0.00329337	< 1.000E-05	< 4.286E-05
CNOT4	chr7	0.00233	0.0144375	0.298	0.584912	< 1.000E-05	< 4.286E-05
CCDC69	chr5	0.00239	0.0147755	< 1.000E-05	< 4.984E-05	0.0002	0.000629608
PLEKHM2	chr1	0.00251	0.0154121	0.0001	0.000387833	< 1.000E-05	< 4.286E-05
BTG1	chr12	0.00255	0.0156223	0.00327	0.00905363	1	1
PHF21A	chr11	0.00275	0.0167719	< 1.000E-05	< 4.984E-05	1	1
NUCKS1	chr1	0.0028	0.0170386	1e-05	4.98411e-05	< 1.000E-05	< 4.286E-05
BSG	chr19	0.00286	0.0173647	< 1.000E-05	< 4.984E-05	< 1.000E-05	< 4.286E-05
DESI1	chr22	0.00292	0.0176895	3e-05	0.000133955	6e-05	0.000215724
ATR	chr3	0.00294	0.0177315	0.645	0.992987	< 1.000E-05	< 4.286E-05
MAP3K14	chr17	0.00296	0.0177546	0.76	1	< 1.000E-05	< 4.286E-05
KCTD10	chr12	0.003	0.0178162	< 1.000E-05	< 4.984E-05	< 1.000E-05	< 4.286E-05
GOLIM4	chr3	0.0031	0.0183699	< 1.000E-05	< 4.984E-05	0.932	1
ACAP2	chr3	0.00323	0.0190985	0.983	1	< 1.000E-05	< 4.286E-05
NLRC5	chr16	0.00349	0.0203696	0.554	0.902787	< 1.000E-05	< 4.286E-05
TMED5	chr1	0.00349	0.0203696	0.918	1	< 1.000E-05	< 4.286E-05
METTL7A	chr12	0.00352	0.020413	< 1.000E-05	< 4.984E-05	0.753	1
VPS26A	chr10	0.00356	0.0205571	2e-05	9.32134e-05	0.185	0.363286
STAB1	chr3	0.00361	0.0208016	1	1	< 1.000E-05	< 4.286E-05
ANXA5	chr4	0.00374	0.0214143	0.00093	0.00282699	0.00071	0.00195572
RNF145	chr5	0.00382	0.0218263	2e-05	9.32134e-05	0.0158	0.0353013
RASAL3	chr19	0.00388	0.0221225	0.339	0.645616	< 1.000E-05	< 4.286E-05
TXN	chr9	0.0039	0.0221899	1	1	7e-05	0.000248894
UBE3C	chr7	0.00393	0.0223138	< 1.000E-05	< 4.984E-05	0.171	0.339084
TGM2	chr20	0.004	0.0226167	< 1.000E-05	< 4.984E-05	< 1.000E-05	< 4.286E-05
TNFRSF4	chr1	0.00402	0.0226825	0.437	0.771382	0.00038	0.00111951
IL1B	chr2	0.00407	0.022917	0.00126	0.00373303	0.0036	0.00874012
LRPPRC	chr2	0.00415	0.023319	1	1	0.00075	0.00205761
LACC1	chr13	0.00428	0.023852	6e-05	0.000246832	0.437	0.743526
SNF8	chr17	0.00431	0.02397	< 1.000E-05	< 4.984E-05	< 1.000E-05	< 4.286E-05
RGS10	chr10	0.00456	0.0252568	0.00055	0.00175888	0.00335	0.0081731
CRBN	chr3	0.00457	0.0252607	0.0195	0.048413	0.0194	0.0429061
LCP1	chr13	0.00464	0.0255954	1	1	0.00103	0.002762
GRINA	chr8	0.00471	0.0259289	1e-05	4.98411e-05	0.96	1
CBWD1	chr9	0.00473	0.0259863	0.871	1	0.00129	0.00338285
TOB2	chr22	0.00475	0.0260434	< 1.000E-05	< 4.984E-05	< 1.000E-05	< 4.286E-05
AK3	chr9	0.00482	0.026374	0.269	0.540266	< 1.000E-05	< 4.286E-05
ITGB5	chr3	0.00496	0.0270854	1	1	< 1.000E-05	< 4.286E-05
PLA2G7	chr6	0.00501	0.0273032	< 1.000E-05	< 4.984E-05	< 1.000E-05	< 4.286E-05
FAM118A	chr22	0.00504	0.0273571	0.00476	0.0127985	0.995	1
COX18	chr4	0.0052	0.0281693	4e-05	0.000173411	0.00339	0.008267
SCAF11	chr12	0.0053	0.0286538	< 1.000E-05	< 4.984E-05	0.832	1
FGFR1	chr8	0.00545	0.0293478	0.00279	0.00780807	0.00016	0.000516175
CCND3	chr6	0.00559	0.0299236	0.00018	0.000653459	0.0005	0.00143363
MAN1A1	chr6	0.00564	0.0301318	< 1.000E-05	< 4.984E-05	1	1
ZC3H13	chr13	0.00567	0.0302326	0.848	1	< 1.000E-05	< 4.286E-05
CD69	chr12	0.00574	0.0305458	0.653	0.998085	0.00044	0.00127836
IL10RB	chr21	0.006	0.0318047	1	1	< 1.000E-05	< 4.286E-05
IPMK	chr10	0.00641	0.0337146	0.00386	0.0105645	0.0467	0.0991128
KIDINS220	chr2	0.00645	0.0338464	< 1.000E-05	< 4.984E-05	0.913	1
DVL2	chr17	0.00646	0.0338464	< 1.000E-05	< 4.984E-05	4e-05	0.000151176
ARAP1	chr11	0.00651	0.0339772	< 1.000E-05	< 4.984E-05	< 1.000E-05	< 4.286E-05
NSMCE1	chr16	0.00651	0.0339772	< 1.000E-05	< 4.984E-05	0.977	1
AP4B1	chr1	0.00685	0.0355467	1	1	0.00201	0.00510914
IRF5	chr7	0.00737	0.0380994	0.00101	0.00304995	3e-05	0.00011669
SLC25A32	chr8	0.00761	0.0389689	1	1	< 1.000E-05	< 4.286E-05
CCL22	chr16	0.008	0.0407608	0.00311	0.00863068	< 1.000E-05	< 4.286E-05
AGTRAP	chr1	0.00808	0.0409125	< 1.000E-05	< 4.984E-05	< 1.000E-05	< 4.286E-05
BAZ1B	chr7	0.00814	0.0410631	< 1.000E-05	< 4.984E-05	0.00017	0.000544578
NSFL1C	chr20	0.00824	0.0414905	< 1.000E-05	< 4.984E-05	0.637	0.95585
TMEM261	chr9	0.00834	0.0418387	< 1.000E-05	< 4.984E-05	0.868	1
AP2B1	chr17	0.00865	0.0430754	0.411	0.739056	< 1.000E-05	< 4.286E-05
DUSP10	chr1	0.00868	0.0431456	0.422	0.751132	7e-05	0.000248894
SLC1A3	chr5	0.00871	0.0432156	0.00018	0.000653459	0.789	1
GOT2	chr16	0.00874	0.0432853	0.00012	0.000455618	< 1.000E-05	< 4.286E-05
ARSA	chr22	0.00877	0.0433548	< 1.000E-05	< 4.984E-05	< 1.000E-05	< 4.286E-05
FAM177A1	chr14	0.00885	0.0436707	< 1.000E-05	< 4.984E-05	< 1.000E-05	< 4.286E-05
UNC13D	chr17	0.00895	0.0439737	< 1.000E-05	< 4.984E-05	< 1.000E-05	< 4.286E-05
LILRB1	chr19	0.00896	0.0439737	0.642	0.991184	0.0031	0.00762101
FAM120AOS	chr9	0.00902	0.0441882	0.293	0.576998	< 1.000E-05	< 4.286E-05
DHRS3	chr1	0.00931	0.0454449	1	1	< 1.000E-05	< 4.286E-05
AHSA1	chr14	0.00949	0.0458772	< 1.000E-05	< 4.984E-05	< 1.000E-05	< 4.286E-05
EGR2	chr10	0.0095	0.0458772	0.3	0.588257	0.00312	0.00766673
HAVCR2	chr5	0.00962	0.0463742	0.00522	0.0139786	0.00048	0.00138501
RRM2B	chr8	0.00971	0.0467251	0.995	1	< 1.000E-05	< 4.286E-05
MAP4	chr3	0.00974	0.0467865	< 1.000E-05	< 4.984E-05	1	1
EVI5	chr1	0.00999	0.0477817	< 1.000E-05	< 4.984E-05	0.00374	0.0090639
RASA3	chr13	0.01	0.0477817	0.703	1	0.00221	0.00559928
CHFR	chr12	0.0101	0.0480902	< 1.000E-05	< 4.984E-05	< 1.000E-05	< 4.286E-05
FAM49A	chr2	0.01026	0.0485962	< 1.000E-05	< 4.984E-05	< 1.000E-05	< 4.286E-05
NUTM2A-AS1	chr10	0.01042	0.0491824	1	1	< 1.000E-05	< 4.286E-05
EIF4E	chr4	0.0105	0.0493582	< 1.000E-05	< 4.984E-05	0.627	0.946039
GDPD5	chr11	0.0105	0.0493582	0.897	1	0.00237	0.00596045
SHARPIN	chr8	0.01052	0.0493582	0.418	0.746017	< 1.000E-05	< 4.286E-05
FSCN1	chr7	0.0106	0.0495153	0.93	1	< 1.000E-05	< 4.286E-05
IL15RA	chr10	0.0106	0.0495153	0.905	1	< 1.000E-05	< 4.286E-05
